# Supplementary material for: 2-(2-Hy­droxy-3-meth­oxy­phen­yl)-6H-perimidin-6-one
Source: Acta Crystallogr Sect E Struct Rep Online. 2011 Feb 26;67(Pt 3):o715–6. doi: 10.1107/S1600536811006465 (PMC3051947; doi:10.1107/S1600536811006465)
Supplement: Supplementary file 2 [file e-67-0o715-Isup2.hkl]

# 
# h,k,l, Fc-squared, Fo-squared, sigma(Fo-squared) and status flag 
# 
data_I
_shelx_title '  col8m  C2/c  (100K)' 
_shelx_refln_list_code          4 
_shelx_F_calc_maximum      444.51 
_exptl_crystal_F_000      1264.00 
_reflns_d_resolution_high  0.6003 
 
loop_ 
 _symmetry_equiv_pos_as_xyz 
 'x, y, z' 
 '-x, y, -z+1/2' 
 'x+1/2, y+1/2, z' 
 '-x+1/2, y+1/2, -z+1/2' 
 '-x, -y, -z' 
 'x, -y, z-1/2' 
 '-x+1/2, -y+1/2, -z' 
 'x+1/2, -y+1/2, z-1/2' 
 
_cell_length_a    25.4718 
_cell_length_b     7.0666 
_cell_length_c    15.0815 
_cell_angle_alpha  90.000 
_cell_angle_beta   94.373 
_cell_angle_gamma  90.000 
 
_shelx_F_squared_multiplier     1.000 
 
loop_ 
 _refln_index_h 
 _refln_index_k 
 _refln_index_l 
 _refln_F_squared_calc 
 _refln_F_squared_meas 
 _refln_F_squared_sigma 
 _refln_observed_status 
   2   0   0    10812.25     6424.33    167.69 o 
   4   0   0    39042.80    41825.39    542.36 o 
   6   0   0     6832.58     7487.45    103.68 o 
   8   0   0     8932.41     9562.37    148.48 o 
  10   0   0       81.73      101.89     12.22 o 
  12   0   0    26126.88    29203.61    447.22 o 
  14   0   0    20149.80    22135.96    305.39 o 
  16   0   0     2510.86     2750.88     46.59 o 
  18   0   0     5243.77     5403.01     90.19 o 
  20   0   0      135.18       91.22     11.98 o 
  22   0   0     1040.96     1023.41     32.33 o 
  24   0   0       84.62       52.32     14.94 o 
  26   0   0     1784.09     1494.14     37.92 o 
  28   0   0      188.13      207.40     18.48 o 
  30   0   0        0.57       17.13     14.83 o 
  32   0   0      118.61      153.20     22.80 o 
  34   0   0       21.61       42.07     22.36 o 
  36   0   0      743.69      826.92     88.58 o 
  38   0   0      118.39      109.80     32.08 o 
  40   0   0        2.41      -21.94     42.98 o 
  42   0   0       36.97       23.64     49.85 o 
   1   1   0      292.80      235.87     11.01 o 
   3   1   0      270.92      377.13     10.74 o 
   5   1   0      102.14       95.37      6.20 o 
   7   1   0       54.06       78.64      5.28 o 
   9   1   0       22.86        6.74      4.03 o 
  11   1   0       68.15       68.00      5.43 o 
  13   1   0      119.54      107.96      6.92 o 
  15   1   0      396.18      415.66     10.67 o 
  17   1   0      256.01      279.80      9.82 o 
  19   1   0        4.19        3.42      6.10 o 
  21   1   0       13.95       30.00      6.65 o 
  23   1   0        0.12       -7.40      7.40 o 
  25   1   0        0.50        2.70      9.23 o 
  27   1   0      248.21      237.02     20.78 o 
  29   1   0       48.30       24.92     12.57 o 
  31   1   0       19.93       16.10     12.60 o 
  33   1   0        0.35       -0.78     15.53 o 
  35   1   0       30.80       49.46     19.44 o 
  37   1   0       27.85       37.23     23.62 o 
  39   1   0       12.16        6.37     49.75 o 
  41   1   0        4.76       41.86     41.19 o 
   0   2   0   188302.63   207778.34   3105.07 o 
   2   2   0    51852.32    59693.41    909.10 o 
   4   2   0       13.66        8.03      5.52 o 
   6   2   0     1565.54     1626.04     28.18 o 
   8   2   0      303.81      276.60      8.33 o 
  10   2   0        0.05       -0.24      2.88 o 
  12   2   0     5209.81     6046.29     63.22 o 
  14   2   0     9344.17     9677.31    101.74 o 
  16   2   0     1571.36     1611.22     35.79 o 
  18   2   0      519.38      503.53     26.41 o 
  20   2   0       59.80       48.98      7.81 o 
  22   2   0      302.19      273.93     17.43 o 
  24   2   0        5.53        1.69      8.26 o 
  26   2   0      350.32      308.79     17.91 o 
  28   2   0      228.62      234.46     27.15 o 
  30   2   0       37.96       42.83     15.70 o 
  32   2   0       41.09       36.63     16.99 o 
  34   2   0      126.27       86.52     20.00 o 
  36   2   0       33.91       13.52     20.39 o 
  38   2   0      164.96       42.61     30.84 o 
  40   2   0      122.53      152.74     48.27 o 
   1   3   0      196.97      270.02     16.94 o 
   3   3   0       54.41       32.46      8.48 o 
   5   3   0      531.78      639.91     18.51 o 
   7   3   0      506.44      584.41     16.89 o 
   9   3   0        0.10       -3.52      3.52 o 
  11   3   0      265.52      305.00      9.26 o 
  13   3   0      400.39      387.67     10.06 o 
  15   3   0      350.18      389.47     13.03 o 
  17   3   0      110.54      153.06      9.34 o 
  19   3   0      161.66      181.07     11.14 o 
  21   3   0       47.98       50.74     10.70 o 
  23   3   0       18.50        6.39      8.95 o 
  25   3   0       11.70        1.06      9.70 o 
  27   3   0      533.67      515.53     24.36 o 
  29   3   0        0.15       -4.16     11.66 o 
  31   3   0       10.25       10.35     15.65 o 
  33   3   0        0.69       13.00     16.90 o 
  35   3   0        7.74        3.88     19.64 o 
  37   3   0       26.39       19.70     29.25 o 
  39   3   0       16.16       18.63     64.83 o 
   0   4   0      651.14      661.79     18.65 o 
   2   4   0    22981.70    26017.00    241.47 o 
   4   4   0     7553.15     9031.89     91.32 o 
   6   4   0     1412.55     1596.96     29.14 o 
   8   4   0      186.35      230.29     12.62 o 
  10   4   0       50.04       35.71      8.47 o 
  12   4   0       92.96       80.19      7.22 o 
  14   4   0      963.91      998.64     15.93 o 
  16   4   0     6606.56     6975.52     66.53 o 
  18   4   0       33.52       30.43      6.83 o 
  20   4   0      448.29      436.05     21.43 o 
  22   4   0       11.89       14.84     11.91 o 
  24   4   0       22.65       37.42     11.31 o 
  26   4   0       91.28       92.08     14.52 o 
  28   4   0     1562.37     1552.29     40.26 o 
  30   4   0        1.96       -3.37     13.93 o 
  32   4   0        2.85        1.57     18.37 o 
  34   4   0       46.08       77.68     26.87 o 
  36   4   0       26.93       40.50     30.61 o 
  38   4   0       62.58       11.98     33.81 o 
   1   5   0       71.22       60.61      6.69 o 
   3   5   0      258.46      321.43     14.04 o 
   5   5   0      762.20      816.86     23.00 o 
   7   5   0      180.84      209.56     15.45 o 
   9   5   0        0.64       -2.98      6.88 o 
  11   5   0      141.80      146.07     11.03 o 
  13   5   0      761.35      828.33     24.38 o 
  15   5   0       14.37       13.31      6.06 o 
  17   5   0      113.73      112.84     11.01 o 
  19   5   0      362.25      415.22     18.02 o 
  21   5   0       75.86       62.26     10.47 o 
  23   5   0       46.02       56.19     15.37 o 
  25   5   0       81.17       88.58     14.12 o 
  27   5   0       70.60      102.47     18.30 o 
  29   5   0      167.58      139.31     18.47 o 
  31   5   0        7.95        9.35     18.60 o 
  33   5   0        0.08       -4.85     20.49 o 
  35   5   0       25.15       43.00     33.65 o 
  37   5   0        0.42       14.32     43.44 o 
   0   6   0      102.99      116.53     15.17 o 
   2   6   0     1074.70     1116.12     28.09 o 
   4   6   0      850.79     1078.86     32.23 o 
   6   6   0      495.34      527.69     17.51 o 
   8   6   0        3.27       -0.79      9.75 o 
  10   6   0        0.93        1.15      9.45 o 
  12   6   0       31.79       24.48      9.79 o 
  14   6   0      121.45       96.08     13.05 o 
  16   6   0      918.80      971.97     25.73 o 
  18   6   0      195.73      237.56     12.77 o 
  20   6   0        5.29        5.28      9.35 o 
  22   6   0        1.96        9.21     12.87 o 
  24   6   0        0.05        0.86     16.95 o 
  26   6   0        2.34        7.87     14.88 o 
  28   6   0      259.91      285.15     32.36 o 
  30   6   0      149.34      148.90     28.88 o 
  32   6   0       12.05       11.37     47.10 o 
  34   6   0       20.61      -31.67     40.05 o 
  36   6   0       80.49       62.75     45.05 o 
   1   7   0      148.43      159.02     12.68 o 
   3   7   0       16.42       20.80      8.88 o 
   5   7   0       33.49       15.01      8.52 o 
   7   7   0      104.77      119.32     10.70 o 
   9   7   0        0.20        2.67     10.71 o 
  11   7   0      315.30      354.35     20.65 o 
  13   7   0      459.06      520.38     26.49 o 
  15   7   0        2.46        8.36     10.63 o 
  17   7   0       86.22       76.09     14.32 o 
  19   7   0      175.94      187.23     24.54 o 
  21   7   0      102.20       87.41     23.91 o 
  23   7   0        8.81       40.22     34.75 o 
  25   7   0      116.63      100.25     18.86 o 
  27   7   0        1.43      -10.54     22.48 o 
  29   7   0      126.75      118.61     64.11 o 
  31   7   0       71.82       85.55     38.65 o 
  33   7   0        0.57       -8.14     29.58 o 
   0   8   0      174.34      196.96     21.49 o 
   2   8   0        0.21       -7.20      9.71 o 
   4   8   0      125.98      158.11     14.40 o 
   6   8   0       48.60       51.96     11.82 o 
   8   8   0       13.85       13.86      9.54 o 
  10   8   0      201.96      234.47     20.57 o 
  12   8   0      301.18      341.65     21.90 o 
  14   8   0      328.53      307.38     20.74 o 
  16   8   0       78.93       70.00     16.31 o 
  18   8   0      242.82      238.75     31.75 o 
  20   8   0       38.66        9.67     28.44 o 
  22   8   0       43.94       17.07     28.71 o 
  24   8   0       78.03      118.10     80.69 o 
  26   8   0      282.92      342.85     56.82 o 
  28   8   0       43.28       34.92     28.51 o 
  30   8   0       29.80      -27.91     27.91 o 
   1   9   0       69.54       74.19     14.21 o 
   3   9   0       24.81       24.03     12.12 o 
   5   9   0        0.06        5.66     11.24 o 
   7   9   0        0.02        1.94     12.31 o 
   9   9   0       13.34       16.69     10.80 o 
  11   9   0      473.03      528.10     23.26 o 
  13   9   0       81.79       82.81     24.04 o 
  15   9   0       21.53       56.88     24.70 o 
  17   9   0        7.18       16.55     50.73 o 
  19   9   0       11.40        5.13     33.23 o 
  21   9   0       32.24       72.10     34.24 o 
  23   9   0       35.13        9.21     45.20 o 
  25   9   0       19.30       19.34     48.65 o 
  27   9   0        2.18      -71.00     76.13 o 
   0  10   0       73.23       90.69     37.73 o 
   2  10   0        1.32      -12.77     15.67 o 
   4  10   0       52.42       28.01     16.72 o 
   6  10   0       20.84       36.61     18.06 o 
   8  10   0       50.38       62.21     18.25 o 
  10  10   0       31.99       60.06     21.25 o 
  12  10   0      535.87      551.56     48.48 o 
  14  10   0       20.70       33.28     35.01 o 
  16  10   0       25.44        5.22     41.93 o 
  18  10   0        3.91       55.39     44.87 o 
  20  10   0       51.93       32.22     79.62 o 
  22  10   0        0.07      -31.12     42.86 o 
   1  11   0        5.02        9.88     20.65 o 
   3  11   0       49.95       27.66     22.77 o 
   5  11   0        4.62       14.04     21.91 o 
   7  11   0       16.80       15.15     20.96 o 
   9  11   0       41.96       49.69     22.27 o 
  11  11   0      237.16      230.87     42.14 o 
  13  11   0       14.30       43.62     43.25 o 
 -41   1   1       29.94       29.51     39.57 o 
 -39   1   1      729.23      828.10     62.00 o 
 -37   1   1      172.27      229.38     32.48 o 
 -35   1   1        0.16        2.02     19.11 o 
 -33   1   1      253.38      260.48     38.46 o 
 -31   1   1       61.22       59.11     14.84 o 
 -29   1   1        4.02        4.68     12.06 o 
 -27   1   1      139.34       62.07     12.83 o 
 -25   1   1     3387.47     2941.64     51.17 o 
 -23   1   1      714.28      682.53     28.91 o 
 -21   1   1       71.31       96.54      8.98 o 
 -19   1   1      187.88      169.80      9.26 o 
 -17   1   1      367.81      388.66     11.68 o 
 -15   1   1     2712.01     3066.88     33.92 o 
 -13   1   1     3805.70     4042.64     43.10 o 
 -11   1   1      338.59      421.57     12.21 o 
  -9   1   1     3860.96     4146.02     51.09 o 
  -7   1   1     1780.17     1917.47     32.20 o 
  -5   1   1        6.60       -3.33      3.33 o 
  -3   1   1     2784.65     2837.32     32.91 o 
  -1   1   1       34.69       34.95      3.19 o 
   1   1   1      869.07      827.52     48.98 o 
   3   1   1      215.30      253.94      6.58 o 
   5   1   1      851.46     1069.78     15.52 o 
   7   1   1       80.37      101.26      6.56 o 
   9   1   1     1351.40     1350.33     21.56 o 
  11   1   1     1192.34     1216.01     17.81 o 
  13   1   1      249.95      285.66      8.53 o 
  15   1   1     1337.52     1334.15     18.37 o 
  17   1   1       33.77       50.64      6.10 o 
  19   1   1       72.34       93.45      9.31 o 
  21   1   1      106.03      115.47      8.34 o 
  23   1   1      529.22      535.47     22.37 o 
  25   1   1       23.09       21.10     10.42 o 
  27   1   1       61.58       56.75     11.95 o 
  29   1   1        0.02       -2.84     11.88 o 
  31   1   1       94.62       55.68     14.95 o 
  33   1   1       68.66       54.91     15.61 o 
  35   1   1       64.94       46.62     19.53 o 
  37   1   1       26.11       27.04     20.61 o 
  39   1   1      125.89       85.95     55.41 o 
  41   1   1        1.03       17.45     40.34 o 
 -40   2   1      395.08      401.79    179.87 o 
 -38   2   1      143.38      179.38     39.83 o 
 -36   2   1      213.30      132.53     40.01 o 
 -34   2   1      167.51      257.18     25.53 o 
 -32   2   1       20.94       20.19     16.06 o 
 -30   2   1       28.80        6.82     14.06 o 
 -28   2   1      337.18      329.81     23.83 o 
 -26   2   1     1068.16     1042.97     35.79 o 
 -24   2   1     2509.58     2259.56     40.01 o 
 -22   2   1        5.34       -5.72      7.31 o 
 -20   2   1      126.91      145.90     10.61 o 
 -18   2   1      588.63      650.79     21.74 o 
 -16   2   1      235.51      214.96     10.80 o 
 -14   2   1    13114.00    13946.26    135.49 o 
 -12   2   1     3794.79     4164.00     43.82 o 
 -10   2   1     4809.22     5787.91     59.10 o 
  -8   2   1       34.71       56.21      4.24 o 
  -6   2   1      764.33      865.92     19.82 o 
  -4   2   1     2762.62     3279.12     50.40 o 
  -2   2   1    51529.67    59478.06    820.55 o 
   0   2   1     1191.33     1202.98     33.31 o 
   2   2   1   197588.27   219878.67   2653.23 o 
   4   2   1    10673.38    11251.52    120.62 o 
   6   2   1     1306.05     1322.34     20.71 o 
   8   2   1      913.36      885.55     14.20 o 
  10   2   1     2231.12     2246.67     37.56 o 
  12   2   1      540.87      509.00     13.61 o 
  14   2   1     1544.64     2019.75     38.31 o 
  16   2   1     1470.76     1550.02     38.37 o 
  18   2   1     1365.14     1347.24     57.08 o 
  20   2   1     1698.26     1704.93     28.02 o 
  22   2   1      116.00       78.18      9.07 o 
  24   2   1      172.02      153.33     12.24 o 
  26   2   1       36.33       51.93     12.33 o 
  28   2   1       67.86       63.43     15.19 o 
  30   2   1      526.82      495.69     40.11 o 
  32   2   1       58.62       34.63     16.06 o 
  34   2   1       79.89       66.22     19.67 o 
  36   2   1       28.32        2.51     20.54 o 
  38   2   1      124.62       91.54     29.65 o 
  40   2   1       35.05       -2.72     38.94 o 
 -39   3   1      419.20      623.17     73.67 o 
 -37   3   1       10.65        5.58     30.81 o 
 -35   3   1       45.57       82.70     26.63 o 
 -33   3   1        0.00        8.43     16.77 o 
 -31   3   1      165.00      137.20     20.23 o 
 -29   3   1        8.80        6.27     12.34 o 
 -27   3   1      817.95      786.56     35.05 o 
 -25   3   1      157.05      137.03     14.52 o 
 -23   3   1      786.97      768.36     30.57 o 
 -21   3   1       78.93       88.16     10.58 o 
 -19   3   1       36.55       17.92      7.09 o 
 -17   3   1      142.69      180.58      9.09 o 
 -15   3   1       23.22       20.80      4.87 o 
 -13   3   1       14.02       16.38      4.14 o 
 -11   3   1       65.68       71.84      4.96 o 
  -9   3   1      799.27      756.86     15.15 o 
  -7   3   1      625.80      649.86     18.08 o 
  -5   3   1       16.94        7.67      5.77 o 
  -3   3   1      116.42      171.01     12.14 o 
  -1   3   1        0.47        1.40      3.67 o 
   1   3   1      920.67     1175.25     18.20 o 
   3   3   1      379.38      500.35     13.21 o 
   5   3   1      581.54      721.28     26.74 o 
   7   3   1      575.21      555.49     17.00 o 
   9   3   1       36.01       26.50      4.77 o 
  11   3   1      203.40      236.45      7.08 o 
  13   3   1      105.59      106.76      7.63 o 
  15   3   1      638.05      727.01     14.10 o 
  17   3   1       89.09       53.48      6.64 o 
  19   3   1      191.03      159.50     10.88 o 
  21   3   1      137.70      109.30     10.70 o 
  23   3   1      166.78      158.93     14.11 o 
  25   3   1       54.93       58.92     11.51 o 
  27   3   1        2.95      -13.25     16.27 o 
  29   3   1      114.29       86.24     14.81 o 
  31   3   1        1.72       12.65     15.82 o 
  33   3   1        4.74        1.53     16.44 o 
  35   3   1       41.34       17.82     20.26 o 
  37   3   1      107.75      126.27     37.77 o 
  39   3   1       49.51      101.22     41.95 o 
 -38   4   1       28.35       67.65     36.23 o 
 -36   4   1       28.66       59.58     32.82 o 
 -34   4   1        0.59       46.80     26.27 o 
 -32   4   1      230.95      234.54     32.46 o 
 -30   4   1      119.67      126.29     17.67 o 
 -28   4   1      523.10      551.57     30.89 o 
 -26   4   1        1.82        1.57     11.52 o 
 -24   4   1      573.08      573.76     30.54 o 
 -22   4   1       13.33       11.77      9.44 o 
 -20   4   1       83.09       53.47     12.34 o 
 -18   4   1      193.75      216.01     13.55 o 
 -16   4   1       20.81       -7.58     10.03 o 
 -14   4   1      906.17     1081.39     18.02 o 
 -12   4   1       14.22       20.83      5.89 o 
 -10   4   1     1933.81     2278.93     46.68 o 
  -8   4   1      357.45      379.52     15.62 o 
  -6   4   1     1650.29     1669.50     37.34 o 
  -4   4   1        0.57       26.48      9.34 o 
  -2   4   1      304.43      608.99     15.97 o 
   0   4   1     4031.09     4454.77     44.42 o 
   2   4   1    19701.82    22291.84    208.71 o 
   4   4   1    13590.25    15612.13    155.11 o 
   6   4   1     1479.93     1650.63     25.66 o 
   8   4   1      326.71      381.42     15.23 o 
  10   4   1      474.90      473.28     12.09 o 
  12   4   1      482.45      475.38     12.09 o 
  14   4   1      677.51      721.03     14.46 o 
  16   4   1     6426.44     6580.37     88.40 o 
  18   4   1        6.09        8.85      6.57 o 
  20   4   1        2.15       -0.92     11.59 o 
  22   4   1       90.41      116.28     12.83 o 
  24   4   1       44.01       52.35     12.06 o 
  26   4   1        7.38       -8.19     11.09 o 
  28   4   1       49.47       46.07     14.28 o 
  30   4   1       17.43       20.28     14.94 o 
  32   4   1        9.25        4.61     18.23 o 
  34   4   1        1.85        0.82     19.49 o 
  36   4   1        3.55       -3.70     23.73 o 
  38   4   1        9.22      -30.46     30.46 o 
 -37   5   1        5.59       79.79     44.27 o 
 -35   5   1       90.27      123.85     36.83 o 
 -33   5   1       13.83       -5.13     20.95 o 
 -31   5   1       18.77        4.45     18.92 o 
 -29   5   1       39.97       57.48     18.35 o 
 -27   5   1      319.52      287.00     27.30 o 
 -25   5   1        0.38       17.27     12.04 o 
 -23   5   1      206.99      193.08     24.09 o 
 -21   5   1        0.35        5.78      9.43 o 
 -19   5   1        5.44        0.73      7.81 o 
 -17   5   1        0.67       12.39      6.41 o 
 -15   5   1      146.76      166.85      9.98 o 
 -13   5   1       27.50        2.60      7.25 o 
 -11   5   1        6.00       13.27      7.32 o 
  -9   5   1      200.15      210.27     13.44 o 
  -7   5   1       24.97        6.18      8.04 o 
  -5   5   1       30.84       16.28      6.01 o 
  -3   5   1       24.88       14.38      5.25 o 
  -1   5   1        5.40        0.21      4.95 o 
   1   5   1      853.78      868.59     16.62 o 
   3   5   1        7.57        6.13      5.06 o 
   5   5   1      303.22      324.10     20.02 o 
   7   5   1        3.64        2.82      5.20 o 
   9   5   1        9.00       12.27      7.67 o 
  11   5   1       99.31      105.34      8.93 o 
  13   5   1       37.41       30.45      6.19 o 
  15   5   1      457.70      520.15     13.31 o 
  17   5   1       36.41       47.33      7.56 o 
  19   5   1       30.82       34.11      7.89 o 
  21   5   1       49.96       47.59     16.73 o 
  23   5   1       31.90       35.13     14.95 o 
  25   5   1       25.79       18.28     12.42 o 
  27   5   1       34.08       50.83     14.51 o 
  29   5   1      173.91      184.95     19.65 o 
  31   5   1        2.73       -5.58     16.89 o 
  33   5   1       12.60       -5.35     17.95 o 
  35   5   1        2.06       12.74     39.60 o 
  37   5   1       99.08       38.93     82.74 o 
 -36   6   1        1.31      -13.19     40.76 o 
 -34   6   1       12.33      -10.66     51.69 o 
 -32   6   1       60.66       46.58     28.29 o 
 -30   6   1      163.17      150.73     38.15 o 
 -28   6   1       87.40       61.78     31.10 o 
 -26   6   1      391.34      376.84     28.79 o 
 -24   6   1       12.25       31.74     27.70 o 
 -22   6   1       39.44       67.84     13.32 o 
 -20   6   1       80.39       58.38     11.90 o 
 -18   6   1      434.61      444.54     26.46 o 
 -16   6   1      145.73      189.97     13.83 o 
 -14   6   1      240.49      242.15     14.99 o 
 -12   6   1       37.42       48.86      9.83 o 
 -10   6   1       49.56       48.76     11.31 o 
  -8   6   1       35.67       36.78     10.97 o 
  -6   6   1       17.53       15.72      7.37 o 
  -4   6   1        3.07        7.64      6.95 o 
  -2   6   1      193.33      159.66     12.75 o 
   0   6   1      113.74      153.44     11.24 o 
   2   6   1        2.62       -6.81      6.81 o 
   4   6   1     8774.98     9394.32     99.78 o 
   6   6   1      288.49      370.08     15.05 o 
   8   6   1       90.24       93.86      8.99 o 
  10   6   1       54.10       63.08     11.85 o 
  12   6   1      194.07      212.64     17.82 o 
  14   6   1     1647.34     1626.71     32.90 o 
  16   6   1     2043.41     2053.03     45.96 o 
  18   6   1      307.21      369.40     14.91 o 
  20   6   1       41.16       60.90     18.13 o 
  22   6   1       14.09       16.97     11.16 o 
  24   6   1       11.34       18.13     13.56 o 
  26   6   1      491.32      585.44     34.71 o 
  28   6   1      478.95      556.66     51.69 o 
  30   6   1      485.78      473.93     39.21 o 
  32   6   1       11.06       40.59     28.86 o 
  34   6   1        5.27      -27.11     27.11 o 
  36   6   1        0.78       15.59     40.67 o 
 -33   7   1       69.49       75.64     33.36 o 
 -31   7   1        0.35      -23.14     28.15 o 
 -29   7   1       17.94       -3.88     26.20 o 
 -27   7   1       18.33       15.18     24.04 o 
 -25   7   1        5.33       13.17     27.49 o 
 -23   7   1        2.02       -1.43     20.53 o 
 -21   7   1        4.11       29.42     22.08 o 
 -19   7   1        4.94       14.82     17.44 o 
 -17   7   1       28.65       28.71     13.71 o 
 -15   7   1       28.38       20.44     10.60 o 
 -13   7   1      106.25      120.61     14.46 o 
 -11   7   1      106.09      115.33     14.21 o 
  -9   7   1       77.82       66.14     13.42 o 
  -7   7   1        0.07        2.08      7.87 o 
  -5   7   1       25.81       17.59      8.49 o 
  -3   7   1       44.33       62.81      9.78 o 
  -1   7   1      138.03      165.12     13.09 o 
   1   7   1       98.83      104.39     11.17 o 
   3   7   1        6.48        5.15      8.49 o 
   5   7   1       11.13        6.69      8.29 o 
   7   7   1      106.35      101.15     10.51 o 
   9   7   1       16.39       11.02      8.85 o 
  11   7   1        6.29       -0.81     10.90 o 
  13   7   1      413.72      428.06     22.57 o 
  15   7   1      108.83       97.30     15.45 o 
  17   7   1        0.94       23.51     11.21 o 
  19   7   1       30.19       32.88     16.08 o 
  21   7   1        1.49       -2.61     10.89 o 
  23   7   1        9.25       24.22     13.86 o 
  25   7   1       33.87       50.57     15.91 o 
  27   7   1       14.14       26.13     22.43 o 
  29   7   1       23.63       -8.07     25.78 o 
  31   7   1        7.16       45.57     32.95 o 
  33   7   1        1.90      -34.46     34.46 o 
 -30   8   1        6.93       14.75     29.50 o 
 -28   8   1       14.54        7.53     27.49 o 
 -26   8   1      104.84       57.85     34.62 o 
 -24   8   1      121.99       97.33     34.00 o 
 -22   8   1       39.42       72.00     66.17 o 
 -20   8   1       12.13       17.19     24.38 o 
 -18   8   1       32.78       27.77     34.01 o 
 -16   8   1       27.76       14.33     20.94 o 
 -14   8   1        3.11        1.23     15.07 o 
 -12   8   1      100.10       94.11     15.52 o 
 -10   8   1       14.70       11.48     13.46 o 
  -8   8   1      128.17      129.72     12.75 o 
  -6   8   1      118.64      120.42     15.17 o 
  -4   8   1       67.43       50.08     12.03 o 
  -2   8   1       84.78       81.96     12.35 o 
   0   8   1      354.27      346.93     18.93 o 
   2   8   1        9.56        7.14     10.23 o 
   4   8   1       93.95      104.02     13.92 o 
   6   8   1      901.15      965.77     34.27 o 
   8   8   1      146.99      128.60     14.68 o 
  10   8   1      136.43      100.51     12.98 o 
  12   8   1     1013.71     1010.54     46.50 o 
  14   8   1     1349.93     1487.17     42.36 o 
  16   8   1      111.66      110.26     16.09 o 
  18   8   1      199.20      192.37     22.96 o 
  20   8   1      111.64      142.32     26.82 o 
  22   8   1       38.59       51.29     41.44 o 
  24   8   1       26.62       40.33     72.96 o 
  26   8   1      436.21      363.35     38.48 o 
  28   8   1      116.99      146.12     36.08 o 
  30   8   1      139.62      135.97     48.48 o 
 -27   9   1        8.93      -39.46     39.46 o 
 -25   9   1        0.13      -28.45     39.09 o 
 -23   9   1        9.97       18.89     40.07 o 
 -21   9   1        0.05      -20.80     37.56 o 
 -19   9   1       39.91       54.47     44.32 o 
 -17   9   1       31.58       85.58     62.92 o 
 -15   9   1        2.35       34.63     27.12 o 
 -13   9   1       54.05       54.70     24.73 o 
 -11   9   1      123.30      143.88     17.11 o 
  -9   9   1       26.81       45.94     14.25 o 
  -7   9   1        8.42       24.23     11.40 o 
  -5   9   1       31.69       19.38     12.32 o 
  -3   9   1        0.17        4.82     11.87 o 
  -1   9   1      213.69      208.34     17.57 o 
   1   9   1        5.29        3.00     11.72 o 
   3   9   1       72.65       45.75     12.80 o 
   5   9   1        8.06       23.51     11.55 o 
   7   9   1        6.37        2.63     11.05 o 
   9   9   1      176.95      153.83     16.43 o 
  11   9   1      100.58      101.46     14.31 o 
  13   9   1      339.69      351.68     25.68 o 
  15   9   1        0.39       18.61     20.80 o 
  17   9   1        3.97       26.54     32.42 o 
  19   9   1       46.10       25.40     35.79 o 
  21   9   1       14.73       38.47     38.32 o 
  23   9   1        2.36       -5.43     38.73 o 
  25   9   1       57.67        5.86     40.45 o 
  27   9   1        0.02       20.50     26.26 o 
 -22  10   1       41.59        1.21     42.55 o 
 -20  10   1        4.09      121.03     50.35 o 
 -18  10   1        0.44       16.37     42.46 o 
 -16  10   1        9.10       -7.88     39.88 o 
 -14  10   1        9.13       11.87     42.46 o 
 -12  10   1      291.44      279.15     46.34 o 
 -10  10   1      118.04      118.95     24.44 o 
  -8  10   1       20.91        4.84     16.84 o 
  -6  10   1        2.05       21.01     17.19 o 
  -4  10   1        6.13       21.74     17.34 o 
  -2  10   1       64.25       66.47     19.44 o 
   0  10   1       77.32       77.64     19.33 o 
   2  10   1        2.41       29.74     15.90 o 
   4  10   1        4.09        9.54     15.56 o 
   6  10   1       77.63       69.57     18.32 o 
   8  10   1       10.04       12.23     17.91 o 
  10  10   1      356.67      387.96     30.31 o 
  12  10   1     1481.96     1426.38     49.88 o 
  14  10   1       12.76      -14.42     28.20 o 
  16  10   1      157.95      119.91     47.92 o 
  18  10   1       34.48       -8.25     56.73 o 
  20  10   1       39.49       -7.75     46.31 o 
  22  10   1       25.77       -1.08     44.38 o 
 -13  11   1        0.00      -16.86     53.96 o 
 -11  11   1       15.52       11.59     37.30 o 
  -9  11   1      151.15      148.42     33.67 o 
  -7  11   1        1.70       24.21     21.95 o 
  -5  11   1        0.51        3.64     21.57 o 
  -3  11   1       24.24       66.22     23.60 o 
  -1  11   1      106.97       49.68     29.10 o 
   1  11   1        1.85      -21.34     22.05 o 
   3  11   1       85.11       66.72     23.87 o 
   5  11   1        1.23       29.84     23.27 o 
   7  11   1        1.17       17.97     20.37 o 
   9  11   1        3.14        1.34     21.64 o 
  11  11   1      124.68       82.49     22.86 o 
  13  11   1       29.07       28.77     53.40 o 
 -42   0   2        0.01      -42.14     42.14 o 
 -40   0   2       53.90       67.13     49.52 o 
 -38   0   2     2508.29     2944.42    248.63 o 
 -36   0   2      514.10      588.61     46.10 o 
 -34   0   2      251.62      245.86     31.70 o 
 -32   0   2      125.67       75.78     22.33 o 
 -30   0   2       15.86       44.34     18.36 o 
 -28   0   2      543.68      543.70     31.16 o 
 -26   0   2     2510.56     1945.84     49.72 o 
 -24   0   2     2579.15     1921.93     47.14 o 
 -22   0   2     4605.61     4056.90     68.09 o 
 -20   0   2      134.04      152.60     11.31 o 
 -18   0   2       97.08       99.43     12.09 o 
 -16   0   2      553.69      630.33     17.54 o 
 -14   0   2     1848.16     2389.67     45.28 o 
 -12   0   2    53368.57    60141.25    801.49 o 
 -10   0   2     2793.59     3757.57     83.06 o 
  -8   0   2      598.27      508.62     16.24 o 
  -6   0   2      824.93      721.25     17.66 o 
  -4   0   2      127.85      152.15      9.52 o 
  -2   0   2      430.10      821.22     16.69 o 
   0   0   2    69119.04    73481.93   1270.50 o 
   2   0   2    69333.95    69645.27   1002.61 o 
   4   0   2     2080.38     2022.02     36.77 o 
   6   0   2    38090.14    39471.99    691.70 o 
   8   0   2      439.47      526.11     34.51 o 
  10   0   2      746.46      908.79     33.00 o 
  12   0   2      208.53      175.55     15.13 o 
  14   0   2      880.45      712.77     18.72 o 
  16   0   2      734.34      535.06     19.31 o 
  18   0   2      663.35      539.68     20.96 o 
  20   0   2     1068.55     1070.02     31.25 o 
  22   0   2      297.25      303.66     20.37 o 
  24   0   2      182.68      190.23     18.06 o 
  26   0   2       15.73       14.14     13.90 o 
  28   0   2        7.87       -4.48     15.72 o 
  30   0   2      229.35      243.39     27.51 o 
  32   0   2      960.52     1046.21     67.91 o 
  34   0   2      138.39       84.17     24.98 o 
  36   0   2       32.54       44.17     22.21 o 
  38   0   2       36.06       26.35     26.49 o 
  40   0   2       13.30      -40.42     40.42 o 
 -41   1   2        8.63       40.61     41.14 o 
 -39   1   2      511.09      605.00     66.01 o 
 -37   1   2       81.84       99.69     27.51 o 
 -35   1   2      165.93      228.22     37.09 o 
 -33   1   2        1.13        4.04     16.15 o 
 -31   1   2       30.06       18.30     13.94 o 
 -29   1   2       30.85       25.77     12.93 o 
 -27   1   2       90.76       78.48     13.66 o 
 -25   1   2      102.56       98.89     13.15 o 
 -23   1   2      918.15      799.30     26.10 o 
 -21   1   2      156.29      183.31     11.23 o 
 -19   1   2        7.41       21.57      6.12 o 
 -17   1   2       46.19       71.77      6.33 o 
 -15   1   2      116.55      153.06      7.39 o 
 -13   1   2     1343.45     1447.99     19.81 o 
 -11   1   2     2703.46     2914.16     35.42 o 
  -9   1   2      174.40      218.34      9.60 o 
  -7   1   2       65.34       73.54      4.73 o 
  -5   1   2      113.45      171.94      6.43 o 
  -3   1   2      562.00      546.36     11.61 o 
  -1   1   2       94.90      207.58      7.04 o 
   1   1   2     1294.67     1321.31     17.12 o 
   3   1   2      223.05      308.67      9.23 o 
   5   1   2      926.67     1083.02     24.18 o 
   7   1   2      477.85      549.55     23.73 o 
   9   1   2       89.17       62.54      5.58 o 
  11   1   2       17.99        6.90      4.01 o 
  13   1   2      139.34      124.81      7.62 o 
  15   1   2        2.73        8.67      4.57 o 
  17   1   2       19.77        9.31      5.17 o 
  19   1   2       99.12       89.43      9.13 o 
  21   1   2        0.04       -5.45      5.45 o 
  23   1   2       13.52        4.70      7.12 o 
  25   1   2        7.75        2.94      8.03 o 
  27   1   2        6.99        1.28      9.87 o 
  29   1   2       36.85       29.88     12.53 o 
  31   1   2        0.04       18.64     14.75 o 
  33   1   2       27.47       36.16     17.57 o 
  35   1   2        8.07       26.30     16.11 o 
  37   1   2        1.38       -6.20     19.69 o 
  39   1   2        9.70       29.98     30.48 o 
  41   1   2        0.41       12.22     39.48 o 
 -40   2   2      106.44       45.23     45.54 o 
 -38   2   2      522.95      624.16     57.17 o 
 -36   2   2      131.86      218.15     39.24 o 
 -34   2   2       45.55       29.89     19.64 o 
 -32   2   2       64.25       60.06     25.19 o 
 -30   2   2       18.60       22.47     15.13 o 
 -28   2   2        5.96        8.60     12.31 o 
 -26   2   2      591.52      515.04     30.61 o 
 -24   2   2      467.29      322.91     16.67 o 
 -22   2   2      248.83      317.57     14.96 o 
 -20   2   2        1.14       -5.27      6.49 o 
 -18   2   2       28.67       32.40      5.82 o 
 -16   2   2      117.40      126.70      9.36 o 
 -14   2   2      216.86      289.78     10.76 o 
 -12   2   2    13073.79    14730.21    140.60 o 
 -10   2   2    15094.34    16379.01    155.13 o 
  -8   2   2       56.69       58.83      4.45 o 
  -6   2   2       14.39       15.93      3.31 o 
  -4   2   2     2524.76     2581.45     33.70 o 
  -2   2   2     5276.22     5409.07     67.82 o 
   0   2   2     2379.57     2644.71     52.13 o 
   2   2   2    88349.82    93002.13   1911.28 o 
   4   2   2     7114.44     7386.30     95.66 o 
   6   2   2       68.33       48.26      6.44 o 
   8   2   2     3489.07     3614.18     39.42 o 
  10   2   2      136.93      122.75      6.18 o 
  12   2   2     1221.41     1152.55     19.86 o 
  14   2   2      718.10      760.24     17.99 o 
  16   2   2       65.26       15.86      8.21 o 
  18   2   2     1182.12     1062.09     22.97 o 
  20   2   2      979.17      959.01     25.49 o 
  22   2   2       86.70       90.89      9.59 o 
  24   2   2      233.78      241.37     14.99 o 
  26   2   2        1.53       -0.82      9.13 o 
  28   2   2       53.91       60.26     15.03 o 
  30   2   2      541.81      547.32     42.90 o 
  32   2   2      153.10      177.41     23.50 o 
  34   2   2       57.30       68.81     19.22 o 
  36   2   2        0.01       19.75     20.09 o 
  38   2   2       16.84       48.09     30.27 o 
  40   2   2       24.38       -5.48     31.80 o 
 -39   3   2      621.87      767.88     77.95 o 
 -37   3   2      167.82      151.69     37.82 o 
 -35   3   2      177.67      213.99     32.75 o 
 -33   3   2       49.02       47.90     21.30 o 
 -31   3   2       24.23       37.95     16.77 o 
 -29   3   2        2.00      -11.60     11.60 o 
 -27   3   2      108.19       73.03     13.49 o 
 -25   3   2      105.18       90.07     14.87 o 
 -23   3   2      914.16      833.41     26.09 o 
 -21   3   2        0.41        2.41      8.26 o 
 -19   3   2       69.23       69.73     11.08 o 
 -17   3   2      249.61      252.14     10.34 o 
 -15   3   2      161.24      184.99      8.43 o 
 -13   3   2     2802.54     2966.22     32.00 o 
 -11   3   2     1773.11     1765.23     22.60 o 
  -9   3   2      136.85      186.62      8.42 o 
  -7   3   2       12.62        8.24      5.51 o 
  -5   3   2      154.70      201.02     19.52 o 
  -3   3   2      121.58      143.55     10.56 o 
  -1   3   2      440.39      496.78     13.84 o 
   1   3   2      156.10      182.32      9.99 o 
   3   3   2     2613.97     2686.34     31.62 o 
   5   3   2      697.17      596.37     17.10 o 
   7   3   2      169.31      186.30      7.73 o 
   9   3   2      553.52      580.04     10.30 o 
  11   3   2       33.53       19.70      3.88 o 
  13   3   2       88.30       92.42      5.98 o 
  15   3   2      660.23      615.41     13.06 o 
  17   3   2      293.48      288.80     11.77 o 
  19   3   2        2.13       -1.45      7.47 o 
  21   3   2       78.60       86.79     10.38 o 
  23   3   2       62.30       60.73     11.19 o 
  25   3   2       15.87       17.19     10.49 o 
  27   3   2       30.51       19.37     11.31 o 
  29   3   2      217.44      182.98     26.38 o 
  31   3   2        2.82       12.72     15.77 o 
  33   3   2       66.80       72.89     20.61 o 
  35   3   2        3.20        1.83     20.08 o 
  37   3   2       16.78      -11.13     24.18 o 
  39   3   2       28.88        4.51     34.06 o 
 -38   4   2       61.57       33.90     43.95 o 
 -36   4   2        0.12        9.55     31.22 o 
 -34   4   2      422.70      416.48     56.73 o 
 -32   4   2       95.89      119.07     27.97 o 
 -30   4   2        0.94       10.78     16.15 o 
 -28   4   2      279.09      227.68     19.40 o 
 -26   4   2        2.91        2.82     11.97 o 
 -24   4   2       79.00       82.55     13.33 o 
 -22   4   2      930.34      907.96     26.69 o 
 -20   4   2      186.07      231.37     14.69 o 
 -18   4   2       16.07       31.03      7.45 o 
 -16   4   2      464.13      505.19     13.92 o 
 -14   4   2      168.34      209.35      7.78 o 
 -12   4   2        0.02        7.44      4.18 o 
 -10   4   2     9141.71     9773.08    112.25 o 
  -8   4   2     2062.13     2418.68     49.67 o 
  -6   4   2      559.24      536.57     23.12 o 
  -4   4   2       29.17       19.13      4.99 o 
  -2   4   2     1013.31     1002.21     16.41 o 
   0   4   2     2071.41     2365.27     27.42 o 
   2   4   2    13088.89    15321.99    147.09 o 
   4   4   2    28911.39    31348.98    268.23 o 
   6   4   2      675.38      752.62     16.02 o 
   8   4   2      585.96      711.48     15.95 o 
  10   4   2       96.18       72.82      5.48 o 
  12   4   2      374.24      426.38     15.63 o 
  14   4   2      167.14      211.36     10.66 o 
  16   4   2     1895.13     1647.92     24.98 o 
  18   4   2       23.11       15.93      6.67 o 
  20   4   2      316.36      343.64     15.65 o 
  22   4   2      482.06      499.60     22.03 o 
  24   4   2        0.03       -7.06     10.14 o 
  26   4   2       31.24       24.34     12.07 o 
  28   4   2      747.87      812.06     32.04 o 
  30   4   2      625.93      755.06     39.33 o 
  32   4   2      178.37      139.95     24.17 o 
  34   4   2        5.82        8.62     20.32 o 
  36   4   2        7.90       27.18     25.77 o 
  38   4   2       49.86       85.68     37.60 o 
 -37   5   2       45.45       35.26     56.79 o 
 -35   5   2        0.63      -28.79     29.72 o 
 -33   5   2       49.40       46.97     27.47 o 
 -31   5   2       26.69       15.35     19.85 o 
 -29   5   2       83.95       81.28     19.08 o 
 -27   5   2        1.85       -9.32     14.68 o 
 -25   5   2        3.22       -2.63     13.43 o 
 -23   5   2        3.08        9.06     10.35 o 
 -21   5   2      369.12      369.28     18.50 o 
 -19   5   2       78.75       80.72     11.16 o 
 -17   5   2       82.18       91.49      9.82 o 
 -15   5   2       19.23       20.06      6.20 o 
 -13   5   2      261.47      246.65     13.31 o 
 -11   5   2      257.25      304.05     14.31 o 
  -9   5   2      268.00      336.64     21.50 o 
  -7   5   2       21.02       22.04      8.12 o 
  -5   5   2      100.76       97.63     12.55 o 
  -3   5   2      141.78      100.46     17.80 o 
  -1   5   2      418.74      438.75     14.30 o 
   1   5   2       17.22       24.58      5.13 o 
   3   5   2      539.67      529.83     13.99 o 
   5   5   2       51.15       70.49     10.40 o 
   7   5   2       13.02       10.00      4.91 o 
   9   5   2      211.08      225.03     10.25 o 
  11   5   2        6.70       13.81      5.60 o 
  13   5   2        8.46       11.23      4.53 o 
  15   5   2     2662.05     2725.94     36.84 o 
  17   5   2      140.31      171.75     17.22 o 
  19   5   2      116.29      130.91     13.61 o 
  21   5   2      188.95      194.86     20.07 o 
  23   5   2       43.50       34.99     10.82 o 
  25   5   2        3.94      -11.59     11.59 o 
  27   5   2       66.02       79.54     15.15 o 
  29   5   2      128.83      124.66     18.34 o 
  31   5   2       50.17       23.42     17.99 o 
  33   5   2       24.34        4.35     18.08 o 
  35   5   2        0.85       39.93     40.11 o 
  37   5   2        4.54      -13.00     40.75 o 
 -36   6   2        3.74       14.40     41.78 o 
 -34   6   2       27.99       17.65     33.36 o 
 -32   6   2      116.11      118.84     32.10 o 
 -30   6   2      191.85      157.73     30.63 o 
 -28   6   2        0.85       -9.94     21.42 o 
 -26   6   2       18.91        0.40     28.71 o 
 -24   6   2       25.07       37.41     25.09 o 
 -22   6   2        5.18       -2.88     21.75 o 
 -20   6   2       12.62        4.95     13.89 o 
 -18   6   2       50.69       68.33     10.88 o 
 -16   6   2       20.27       24.91     14.86 o 
 -14   6   2      393.72      471.01     20.22 o 
 -12   6   2        5.20       13.10      8.53 o 
 -10   6   2      650.54      770.91     27.52 o 
  -8   6   2     2621.69     2722.10     39.69 o 
  -6   6   2      553.66      571.74     20.93 o 
  -4   6   2     1222.47     1298.50     30.10 o 
  -2   6   2       22.85       19.91      7.45 o 
   0   6   2       31.36       27.26      8.04 o 
   2   6   2     1174.55     1211.00     36.46 o 
   4   6   2    10181.70    10864.83    120.36 o 
   6   6   2     4929.75     5136.22     59.34 o 
   8   6   2      566.81      568.11     19.96 o 
  10   6   2        4.50       14.75      8.62 o 
  12   6   2       55.34       48.64      8.89 o 
  14   6   2     4503.04     4404.60     52.16 o 
  16   6   2      533.17      551.37     17.04 o 
  18   6   2     3070.26     3243.79     56.14 o 
  20   6   2        8.81       11.71      9.32 o 
  22   6   2       32.08       68.65     17.82 o 
  24   6   2      132.29      126.96     15.80 o 
  26   6   2      169.70      163.19     26.68 o 
  28   6   2      538.04      632.45     57.04 o 
  30   6   2       85.06       61.49     23.19 o 
  32   6   2       12.62       81.47     30.27 o 
  34   6   2       19.62       -5.79     38.64 o 
 -33   7   2       32.34       11.97     37.77 o 
 -31   7   2       21.02      -18.57     35.83 o 
 -29   7   2        0.37      -23.53     26.17 o 
 -27   7   2        0.28        7.19     22.06 o 
 -25   7   2      106.58       99.53     37.16 o 
 -23   7   2        9.07       30.03     24.74 o 
 -21   7   2       37.32       44.25     24.58 o 
 -19   7   2        6.01        5.47     18.93 o 
 -17   7   2       11.48       -2.37     16.46 o 
 -15   7   2        0.01       -5.72     12.80 o 
 -13   7   2       71.56       74.04     13.05 o 
 -11   7   2      291.63      275.09     18.12 o 
  -9   7   2       39.52       28.01     12.75 o 
  -7   7   2        3.61        6.37      8.20 o 
  -5   7   2       45.06       17.64     10.68 o 
  -3   7   2        7.19        8.22      8.08 o 
  -1   7   2        1.48        1.90      8.40 o 
   1   7   2      276.25      315.84     19.79 o 
   3   7   2       15.44       12.43      8.47 o 
   5   7   2        2.80        9.51      8.22 o 
   7   7   2      316.89      333.44     15.57 o 
   9   7   2       41.76       42.88      8.56 o 
  11   7   2      103.71      108.58     10.22 o 
  13   7   2      793.34      831.40     26.74 o 
  15   7   2     1225.87     1321.64     33.15 o 
  17   7   2        0.51        6.54     10.06 o 
  19   7   2        2.81       -1.69      9.65 o 
  21   7   2       50.80       44.64     11.59 o 
  23   7   2        4.94        3.42     19.22 o 
  25   7   2       86.98       78.12     20.00 o 
  27   7   2       95.60      147.79     23.62 o 
  29   7   2        3.66       -1.51     25.84 o 
  31   7   2       95.02       34.56     28.72 o 
  33   7   2       18.08       -6.46     33.53 o 
 -30   8   2       93.54       82.97     31.23 o 
 -28   8   2       14.44       -0.29     36.37 o 
 -26   8   2       30.28       -5.49     44.46 o 
 -24   8   2        0.68       37.99     41.39 o 
 -22   8   2      161.60      133.34     50.02 o 
 -20   8   2       11.25       30.92     43.09 o 
 -18   8   2       27.76       41.97     29.40 o 
 -16   8   2      126.81      136.93     27.36 o 
 -14   8   2        6.33      -16.09     19.38 o 
 -12   8   2      318.20      368.31     26.07 o 
 -10   8   2       10.80       18.29     14.79 o 
  -8   8   2      231.01      263.33     23.19 o 
  -6   8   2      102.95       89.47     14.63 o 
  -4   8   2       17.20       16.56     11.50 o 
  -2   8   2       15.89       28.19     10.94 o 
   0   8   2       64.76       61.14     12.33 o 
   2   8   2      557.35      584.79     28.13 o 
   4   8   2      408.98      430.47     20.00 o 
   6   8   2     4220.13     4187.23     59.47 o 
   8   8   2      204.03      230.64     15.33 o 
  10   8   2        0.01       -9.10      9.10 o 
  12   8   2      751.73      781.33     29.17 o 
  14   8   2     2769.95     2786.12     48.88 o 
  16   8   2       46.99       41.71     13.57 o 
  18   8   2      945.56      871.52     37.21 o 
  20   8   2      163.24      193.49     24.31 o 
  22   8   2       16.12       27.82     21.16 o 
  24   8   2       12.94       37.50     23.05 o 
  26   8   2      139.94      150.27     37.98 o 
  28   8   2        1.04       -5.00     25.79 o 
  30   8   2        1.05      -14.61     28.93 o 
 -27   9   2       54.44       39.03     43.77 o 
 -25   9   2      160.51       59.57     42.81 o 
 -23   9   2        6.22      -37.82     37.82 o 
 -21   9   2       27.07      -38.54    113.92 o 
 -19   9   2        0.74      -14.45     32.14 o 
 -17   9   2        5.95       64.66     78.66 o 
 -15   9   2       42.91       94.86     30.22 o 
 -13   9   2      409.48      401.52     38.37 o 
 -11   9   2        7.15       15.16     19.43 o 
  -9   9   2       59.29       55.07     12.48 o 
  -7   9   2       11.45       13.92     13.16 o 
  -5   9   2       11.90       25.40     12.44 o 
  -3   9   2        2.05        5.46     11.99 o 
  -1   9   2      157.70      152.75     16.07 o 
   1   9   2      227.64      175.06     20.66 o 
   3   9   2       56.15       57.52     12.84 o 
   5   9   2       62.33       50.96     12.19 o 
   7   9   2      106.32       68.13     12.87 o 
   9   9   2       25.64       30.70      9.79 o 
  11   9   2       35.08       30.27     10.47 o 
  13   9   2      756.46      757.74     36.91 o 
  15   9   2      100.49      100.40     15.78 o 
  17   9   2        0.20       23.63     24.84 o 
  19   9   2        9.52       18.68     25.41 o 
  21   9   2        0.08       -7.34     37.09 o 
  23   9   2       19.36       39.32     23.43 o 
  25   9   2       70.09       57.94     27.89 o 
 -22  10   2        2.25      -42.02     42.02 o 
 -20  10   2        1.78      -13.91     44.10 o 
 -18  10   2        7.58       20.05     44.33 o 
 -16  10   2       12.12       25.70     41.29 o 
 -14  10   2        7.31      -33.64     36.09 o 
 -12  10   2       18.74      -20.37     31.53 o 
 -10  10   2       17.40       55.23     21.89 o 
  -8  10   2        0.90       18.75     33.57 o 
  -6  10   2        8.76      -17.16     17.16 o 
  -4  10   2       56.57       54.08     19.88 o 
  -2  10   2      148.28      151.28     29.86 o 
   0  10   2      234.33      228.85     31.27 o 
   2  10   2       48.25       42.96     20.83 o 
   4  10   2        2.83       20.55     17.59 o 
   6  10   2      341.24      408.46     30.15 o 
   8  10   2      931.28      888.21     39.88 o 
  10  10   2       80.14       87.36     19.43 o 
  12  10   2     1052.07      925.78     36.59 o 
  14  10   2       21.07       17.81     16.50 o 
  16  10   2       11.38       17.95     38.58 o 
  18  10   2        0.07      -16.82     41.22 o 
  20  10   2      319.46      239.07     60.03 o 
 -13  11   2      206.38      241.58     55.14 o 
 -11  11   2        7.35      -11.31     21.37 o 
  -9  11   2       82.89       85.18     27.51 o 
  -7  11   2        0.87        2.15     23.41 o 
  -5  11   2       15.42       -0.65     23.45 o 
  -3  11   2       44.23       43.43     22.98 o 
  -1  11   2      131.56      100.47     30.68 o 
   1  11   2        2.22       -1.98     21.10 o 
   3  11   2        0.80       11.68     21.30 o 
   5  11   2        0.33      -13.63     21.08 o 
   7  11   2       11.74        9.18     28.22 o 
   9  11   2       30.91       40.56     22.73 o 
  11  11   2      342.68      328.73     50.04 o 
  13  11   2      109.79      108.73     22.49 o 
 -41   1   3      470.98      575.19     96.65 o 
 -39   1   3      344.04      337.10     45.64 o 
 -37   1   3     4788.98     5192.80    154.82 o 
 -35   1   3       62.33       41.56     21.74 o 
 -33   1   3       15.89       45.80     18.38 o 
 -31   1   3       52.22       49.30     16.54 o 
 -29   1   3      183.66      132.72     17.50 o 
 -27   1   3      104.88       85.83     13.72 o 
 -25   1   3      598.82      428.25     22.58 o 
 -23   1   3     1281.86     1024.40     31.91 o 
 -21   1   3       98.10      116.83     15.88 o 
 -19   1   3     3460.29     3399.74     45.13 o 
 -17   1   3      165.01      177.76      9.21 o 
 -15   1   3       23.05       37.74      4.83 o 
 -13   1   3       65.46       68.34      5.00 o 
 -11   1   3     4958.32     5323.77     61.20 o 
  -9   1   3     1482.12     1511.34    112.35 o 
  -7   1   3      430.21      499.55     14.15 o 
  -5   1   3     6728.33     6854.17     83.87 o 
  -3   1   3      554.72      664.13     16.74 o 
  -1   1   3     1079.95     1130.37     16.35 o 
   1   1   3      354.21      471.52      9.26 o 
   3   1   3      863.70     1138.67     17.37 o 
   5   1   3     4253.63     4118.90     49.52 o 
   7   1   3      318.75      350.15     11.49 o 
   9   1   3      201.53      198.78      9.06 o 
  11   1   3     2293.25     2193.39     29.02 o 
  13   1   3      160.03      164.12      7.68 o 
  15   1   3       82.67       88.64      6.56 o 
  17   1   3     1006.25     1029.97     20.82 o 
  19   1   3     3995.36     3629.87     50.25 o 
  21   1   3      344.31      360.01     14.41 o 
  23   1   3       86.64       91.75      9.63 o 
  25   1   3      368.81      362.28     16.63 o 
  27   1   3      115.75       93.23     12.31 o 
  29   1   3      215.79      214.22     18.05 o 
  31   1   3      321.44      390.95     27.23 o 
  33   1   3       37.42       60.57     21.26 o 
  35   1   3      106.87      111.42     20.31 o 
  37   1   3       10.28        9.06     17.35 o 
  39   1   3        4.57       28.68     34.28 o 
  41   1   3      139.11      134.67     37.30 o 
 -40   2   3      280.35      338.81     57.04 o 
 -38   2   3      294.44      377.35     80.71 o 
 -36   2   3     1434.02     1712.86     87.89 o 
 -34   2   3       67.67       93.38     29.78 o 
 -32   2   3      300.37      319.50     46.68 o 
 -30   2   3       93.69       90.76     17.70 o 
 -28   2   3       30.30       17.01     13.49 o 
 -26   2   3      891.06      871.09     33.34 o 
 -24   2   3      859.17      721.53     23.95 o 
 -22   2   3      797.39      641.45     26.83 o 
 -20   2   3     1541.26     1279.31     25.16 o 
 -18   2   3      888.06      822.18     28.84 o 
 -16   2   3       13.69       16.26      4.81 o 
 -14   2   3       64.13       72.57      7.52 o 
 -12   2   3      640.25      703.88     18.25 o 
 -10   2   3     6099.61     6701.64     76.19 o 
  -8   2   3      124.91      108.12      5.18 o 
  -6   2   3       23.39       12.55      3.58 o 
  -4   2   3     6314.55     5934.57     85.60 o 
  -2   2   3     2535.31     2456.36     29.98 o 
   0   2   3     3495.36     3978.89     51.86 o 
   2   2   3     1439.40     1986.89     44.60 o 
   4   2   3     5142.12     4885.25     96.48 o 
   6   2   3       82.13      156.14      6.20 o 
   8   2   3     2102.20     1977.19     24.85 o 
  10   2   3     1070.30     1137.70     17.68 o 
  12   2   3     1691.30     1617.22     23.77 o 
  14   2   3      872.98      710.81     26.51 o 
  16   2   3      267.14      226.00     12.09 o 
  18   2   3     9148.17     8164.46     87.09 o 
  20   2   3      861.10      723.18     29.02 o 
  22   2   3      114.86       82.58     10.51 o 
  24   2   3       26.38       10.78      8.94 o 
  26   2   3       99.28      110.45     15.08 o 
  28   2   3       10.68       15.77     13.22 o 
  30   2   3      721.68      808.86     47.92 o 
  32   2   3       26.61       18.09     18.09 o 
  34   2   3      507.50      518.34     36.65 o 
  36   2   3       56.89       62.70     22.14 o 
  38   2   3        2.20        4.34     27.99 o 
  40   2   3       18.52        9.70     31.54 o 
 -39   3   3      236.46      202.18     77.60 o 
 -37   3   3      123.75      173.79     44.47 o 
 -35   3   3     1082.98     1520.29     98.95 o 
 -33   3   3       66.70      115.43     44.14 o 
 -31   3   3      162.82      222.49     26.16 o 
 -29   3   3       95.24      103.47     18.12 o 
 -27   3   3       20.47       -2.77     11.28 o 
 -25   3   3       11.65        5.97     10.73 o 
 -23   3   3      574.51      448.83     20.98 o 
 -21   3   3     2109.33     1890.36     35.98 o 
 -19   3   3        1.04       -2.14      7.24 o 
 -17   3   3        4.66        0.29      7.77 o 
 -15   3   3       11.87        6.34      4.70 o 
 -13   3   3       45.35       73.22      5.65 o 
 -11   3   3      587.51      643.75     19.00 o 
  -9   3   3     2592.43     2494.95    111.38 o 
  -7   3   3     1427.80     1329.97     20.03 o 
  -5   3   3      481.42      529.49     15.62 o 
  -3   3   3      628.56      592.66     12.51 o 
  -1   3   3      441.67      430.84     10.84 o 
   1   3   3     4002.27     3493.27     93.04 o 
   3   3   3      571.02      555.79     12.63 o 
   5   3   3     2974.26     3195.39     33.72 o 
   7   3   3       79.08       99.72      5.60 o 
   9   3   3       62.23       79.20      5.48 o 
  11   3   3     1341.48     1320.82     22.13 o 
  13   3   3      165.18      175.43      7.98 o 
  15   3   3        0.17        1.55      4.69 o 
  17   3   3     4963.17     4756.43     56.05 o 
  19   3   3      638.37      643.79     19.83 o 
  21   3   3        6.26        9.84      8.08 o 
  23   3   3      303.77      335.03     17.29 o 
  25   3   3      108.51       69.97     12.40 o 
  27   3   3      212.27      208.09     16.99 o 
  29   3   3      300.62      301.73     33.42 o 
  31   3   3       53.75       41.15     17.20 o 
  33   3   3       12.73        6.10     17.57 o 
  35   3   3       50.68       38.69     21.63 o 
  37   3   3       41.56       94.45     33.68 o 
  39   3   3        5.59       11.62     34.24 o 
 -38   4   3      109.00      127.16     46.57 o 
 -36   4   3      293.67      348.87     54.73 o 
 -34   4   3      374.58      416.85     47.42 o 
 -32   4   3        1.56      -21.19     21.19 o 
 -30   4   3        7.32       16.83     17.40 o 
 -28   4   3       12.57       -7.20     16.39 o 
 -26   4   3      300.98      292.06     30.98 o 
 -24   4   3        6.53        5.46     10.82 o 
 -22   4   3     1365.43     1251.39     30.95 o 
 -20   4   3       34.90       27.66      9.48 o 
 -18   4   3       20.88       30.16      8.07 o 
 -16   4   3        3.44        9.49      6.28 o 
 -14   4   3       94.44       83.60      6.47 o 
 -12   4   3       25.75       35.85      5.03 o 
 -10   4   3     2849.08     3173.93     40.02 o 
  -8   4   3     1893.19     1941.23     28.78 o 
  -6   4   3      374.93      444.55     14.08 o 
  -4   4   3      312.01      332.65     13.02 o 
  -2   4   3     2041.34     2345.48     29.49 o 
   0   4   3      632.49      591.36     68.20 o 
   2   4   3     1917.20     2257.63     27.55 o 
   4   4   3    23631.77    26006.82    225.04 o 
   6   4   3       74.33       60.47      5.77 o 
   8   4   3       58.17       67.15      5.68 o 
  10   4   3      513.92      484.88     14.43 o 
  12   4   3      389.71      437.58     11.11 o 
  14   4   3        1.54        4.27      5.17 o 
  16   4   3     8446.76     8229.80    101.07 o 
  18   4   3     1614.18     1639.52     31.19 o 
  20   4   3     1233.48     1214.05     33.29 o 
  22   4   3      108.53      153.78     13.41 o 
  24   4   3       25.41       27.93     11.42 o 
  26   4   3      203.72      221.90     18.05 o 
  28   4   3      179.26      219.21     18.94 o 
  30   4   3      416.67      509.96     36.45 o 
  32   4   3        5.09       -4.56     17.68 o 
  34   4   3       69.35       90.81     23.69 o 
  36   4   3       38.81       52.15     32.96 o 
  38   4   3       12.56       36.52     35.26 o 
 -37   5   3       33.57       12.46     52.75 o 
 -35   5   3      252.19      296.00     43.37 o 
 -33   5   3      177.84      196.43     27.62 o 
 -31   5   3       33.85       18.63     19.67 o 
 -29   5   3      253.26      231.30     24.25 o 
 -27   5   3       15.90        7.33     15.60 o 
 -25   5   3       30.38       24.68     17.98 o 
 -23   5   3       74.13       75.92     16.78 o 
 -21   5   3     1213.99     1094.28     33.02 o 
 -19   5   3      111.83       93.06     11.09 o 
 -17   5   3        7.60       10.48      7.18 o 
 -15   5   3      101.89      116.91      9.65 o 
 -13   5   3      122.18      150.55      8.30 o 
 -11   5   3       30.14       36.32      8.85 o 
  -9   5   3     2786.87     2856.81     41.96 o 
  -7   5   3       51.47       36.49      6.40 o 
  -5   5   3      171.58      167.02     15.93 o 
  -3   5   3      374.65      356.50     37.61 o 
  -1   5   3        5.50        7.17      4.99 o 
   1   5   3        1.63        2.17      4.99 o 
   3   5   3      781.11      894.76     25.29 o 
   5   5   3       55.47       55.47      6.88 o 
   7   5   3        2.26       17.53      5.35 o 
   9   5   3        0.00       -1.48      4.77 o 
  11   5   3        0.63       -1.88      4.75 o 
  13   5   3       75.95       73.96      8.91 o 
  15   5   3     1174.97     1279.91     24.67 o 
  17   5   3     1471.13     1610.29     38.55 o 
  19   5   3       12.68       16.66      7.94 o 
  21   5   3       34.51       45.68     10.46 o 
  23   5   3        5.93       -7.89     10.06 o 
  25   5   3       15.89       -8.48     11.81 o 
  27   5   3      391.97      479.96     25.29 o 
  29   5   3      182.93      172.05     19.01 o 
  31   5   3       15.50       16.86     17.93 o 
  33   5   3       16.35      -12.45     34.03 o 
  35   5   3       11.15       36.41     41.65 o 
  37   5   3        7.26        7.90     43.60 o 
 -36   6   3        8.61       57.00     54.86 o 
 -34   6   3      163.57       83.62     44.12 o 
 -32   6   3      124.63      119.93     52.94 o 
 -30   6   3        5.31       -9.78     23.72 o 
 -28   6   3        9.41      -10.85     22.21 o 
 -26   6   3      105.13       48.42     20.12 o 
 -24   6   3      125.56      104.66     23.68 o 
 -22   6   3      502.86      484.24     47.29 o 
 -20   6   3      988.78     1004.23     48.32 o 
 -18   6   3       58.98       69.43     11.54 o 
 -16   6   3        0.71      -13.07     13.34 o 
 -14   6   3      398.23      421.36     19.62 o 
 -12   6   3       32.86       37.76      9.48 o 
 -10   6   3       47.46       61.48     12.33 o 
  -8   6   3     3157.18     3246.29     50.63 o 
  -6   6   3      179.63      207.90     13.84 o 
  -4   6   3        4.56       -0.79      6.93 o 
  -2   6   3       69.44       48.99     11.18 o 
   0   6   3        0.25        6.76      7.19 o 
   2   6   3      205.07      230.99     13.39 o 
   4   6   3     7356.54     7852.68     88.75 o 
   6   6   3     4048.45     4313.27     55.95 o 
   8   6   3      389.96      401.03     16.40 o 
  10   6   3        7.92        7.21      6.81 o 
  12   6   3       87.27       84.46      8.51 o 
  14   6   3     1532.90     1499.94     26.29 o 
  16   6   3     3972.35     4090.73     54.99 o 
  18   6   3        5.06        5.65      8.75 o 
  20   6   3        0.03       22.08      9.55 o 
  22   6   3        3.73       12.31     13.64 o 
  24   6   3        2.33        3.43     12.46 o 
  26   6   3        8.10        8.37     15.30 o 
  28   6   3       62.87       66.46     20.43 o 
  30   6   3        0.14       19.92     20.34 o 
  32   6   3        0.80      -25.85     25.85 o 
  34   6   3       61.99       58.81     31.67 o 
 -33   7   3       29.64      -13.76     29.28 o 
 -31   7   3       72.40       32.73     35.62 o 
 -29   7   3       17.27       22.04     27.24 o 
 -27   7   3       23.71        9.71     51.42 o 
 -25   7   3      185.68      195.08     30.30 o 
 -23   7   3      387.01      391.40     39.16 o 
 -21   7   3      156.58      140.11     44.15 o 
 -19   7   3      559.62      606.62     39.41 o 
 -17   7   3       11.64       15.46     17.07 o 
 -15   7   3        9.24       29.06     19.72 o 
 -13   7   3      120.69      110.58     19.09 o 
 -11   7   3      318.95      390.30     29.29 o 
  -9   7   3        9.04       19.39     10.06 o 
  -7   7   3      100.62       94.39     11.06 o 
  -5   7   3        0.20       -6.18      8.17 o 
  -3   7   3       10.51       15.75      8.92 o 
  -1   7   3      124.90      130.62     15.69 o 
   1   7   3     1180.68     1266.74     35.14 o 
   3   7   3      569.78      558.08     20.79 o 
   5   7   3      471.31      457.40     18.70 o 
   7   7   3       74.76       77.08     10.24 o 
   9   7   3        1.94       -4.15      6.74 o 
  11   7   3      161.96      158.66     13.01 o 
  13   7   3      203.98      214.09     17.46 o 
  15   7   3     1146.83     1257.57     25.45 o 
  17   7   3       15.03       23.07      9.06 o 
  19   7   3       30.62       15.91     11.90 o 
  21   7   3      121.26      122.16     20.89 o 
  23   7   3       44.41       36.31     14.06 o 
  25   7   3        9.10       10.81     18.60 o 
  27   7   3      175.80      184.22     33.85 o 
  29   7   3       37.19       16.14     23.24 o 
  31   7   3       18.82      -14.07     27.84 o 
  33   7   3        1.69        0.66     29.79 o 
 -30   8   3      118.51       58.56     31.17 o 
 -28   8   3        3.63       -1.03     32.13 o 
 -26   8   3       67.17       66.22     27.32 o 
 -24   8   3       50.79       75.35     67.18 o 
 -22   8   3       10.11        4.50     41.20 o 
 -20   8   3      142.17      151.00     44.48 o 
 -18   8   3       37.54       42.85     24.40 o 
 -16   8   3        0.08      -13.81     29.04 o 
 -14   8   3        5.07       22.08     24.19 o 
 -12   8   3        0.72       36.35     18.43 o 
 -10   8   3       37.14       45.69     13.55 o 
  -8   8   3      636.11      714.88     25.56 o 
  -6   8   3      745.14      713.07     28.63 o 
  -4   8   3        0.91       14.75     10.52 o 
  -2   8   3       29.93       42.62     11.45 o 
   0   8   3      921.19      928.63     29.89 o 
   2   8   3       24.99       34.74     10.72 o 
   4   8   3        0.60       11.42     10.10 o 
   6   8   3     4537.48     4661.56     64.54 o 
   8   8   3      390.54      404.07     19.11 o 
  10   8   3      335.89      317.59     16.70 o 
  12   8   3      607.18      592.79     26.50 o 
  14   8   3     1048.30     1009.22     27.28 o 
  16   8   3        4.93       17.42     11.71 o 
  18   8   3      130.17      139.36     17.95 o 
  20   8   3      389.59      436.57     30.19 o 
  22   8   3       65.46       82.73     36.00 o 
  24   8   3       46.17       68.21     20.71 o 
  26   8   3       50.04       27.07     21.73 o 
  28   8   3        2.16      -11.81     26.35 o 
  30   8   3        0.35       -5.83     30.25 o 
 -27   9   3       87.95       63.13     46.27 o 
 -25   9   3      504.32      478.76     66.69 o 
 -23   9   3        3.44      -37.47     37.47 o 
 -21   9   3       14.36      -15.51     35.17 o 
 -19   9   3       36.39       13.90     28.03 o 
 -17   9   3       63.43      122.11     61.15 o 
 -15   9   3        5.35       20.16     40.38 o 
 -13   9   3      469.34      516.59     54.17 o 
 -11   9   3      191.89      145.07     41.19 o 
  -9   9   3       56.56       67.50     13.47 o 
  -7   9   3       19.59       64.01     13.72 o 
  -5   9   3       46.00       57.82     13.93 o 
  -3   9   3       59.27       38.31     13.63 o 
  -1   9   3       74.28       66.05     13.59 o 
   1   9   3      309.10      317.81     19.50 o 
   3   9   3       44.43       36.42     12.67 o 
   5   9   3        1.76       25.68     11.98 o 
   7   9   3      101.63       77.06     13.37 o 
   9   9   3      150.93      135.10     15.15 o 
  11   9   3        3.49       15.81     10.46 o 
  13   9   3      389.16      437.22     22.16 o 
  15   9   3       30.09       51.80     20.01 o 
  17   9   3       21.15       12.63     29.58 o 
  19   9   3       20.80       20.91     15.32 o 
  21   9   3        4.14      -15.50     15.50 o 
  23   9   3        0.21       17.09     23.68 o 
  25   9   3        8.24       30.48     26.87 o 
 -22  10   3        0.07      -70.34     70.34 o 
 -20  10   3        0.25      -50.55     79.78 o 
 -18  10   3       35.17       50.18     44.51 o 
 -16  10   3        6.33        3.57     37.84 o 
 -14  10   3       98.04      -27.75     40.85 o 
 -12  10   3        0.02      -22.30     33.34 o 
 -10  10   3      109.17      104.19     25.42 o 
  -8  10   3       12.98       27.19     18.77 o 
  -6  10   3       77.65       90.89     42.42 o 
  -4  10   3      116.41       82.73     24.31 o 
  -2  10   3       78.25      106.90     26.22 o 
   0  10   3      169.25      143.69     22.97 o 
   2  10   3       14.78       -0.05     29.58 o 
   4  10   3       89.30       68.99     27.74 o 
   6  10   3      317.09      284.98     76.00 o 
   8  10   3     1218.43     1232.15     88.34 o 
  10  10   3      185.68      160.74     32.55 o 
  12  10   3      150.23      124.00     19.77 o 
  14  10   3       38.75       33.95     17.24 o 
  16  10   3       13.05        9.47     22.15 o 
  18  10   3       53.90       44.60     40.07 o 
  20  10   3      108.04      162.79     56.84 o 
 -13  11   3       74.85       27.62     98.30 o 
 -11  11   3        0.00        6.88     24.76 o 
  -9  11   3       23.82       -9.53     24.22 o 
  -7  11   3        8.85      -13.46     23.34 o 
  -5  11   3        1.45        3.20     23.29 o 
  -3  11   3       11.20       -3.10     26.39 o 
  -1  11   3       83.14       74.40     25.41 o 
   1  11   3       11.74       21.92     22.79 o 
   3  11   3        5.10       14.58     21.64 o 
   5  11   3       13.36       31.11     31.84 o 
   7  11   3        1.82      -16.15     20.40 o 
   9  11   3       50.85       31.77     21.25 o 
  11  11   3        6.88       -9.70     19.55 o 
  13  11   3       46.06       26.41     16.32 o 
 -42   0   4      138.35      190.05     71.06 o 
 -40   0   4       22.33       20.12     45.71 o 
 -38   0   4     1122.07     1384.75     90.03 o 
 -36   0   4     1176.08     1257.93     76.60 o 
 -34   0   4      431.15      409.72     38.21 o 
 -32   0   4       14.19       37.33     21.29 o 
 -30   0   4      360.19      307.51     31.03 o 
 -28   0   4        1.77        4.57     15.64 o 
 -26   0   4       87.78       87.39     19.20 o 
 -24   0   4     1713.86     1357.87     45.63 o 
 -22   0   4        8.18      -11.54     11.54 o 
 -20   0   4      747.80      757.21     32.87 o 
 -18   0   4        0.01        1.85      8.99 o 
 -16   0   4     2456.04     2119.42     43.21 o 
 -14   0   4       49.63       18.60      7.60 o 
 -12   0   4      733.33      917.90     29.48 o 
 -10   0   4        0.17        0.31      6.78 o 
  -8   0   4      468.22      331.60     29.56 o 
  -6   0   4     5753.44     6066.56     99.51 o 
  -4   0   4      196.29      198.75      8.36 o 
  -2   0   4    25946.76    26758.03    354.56 o 
   0   0   4    19193.49    18227.07    247.53 o 
   2   0   4    12294.17    14237.81    195.78 o 
   4   0   4     1128.08     1027.18     46.17 o 
   6   0   4     7208.43     7329.06    163.56 o 
   8   0   4      189.30      300.10     13.83 o 
  10   0   4      522.93      514.41     13.47 o 
  12   0   4     1011.94     1061.92     23.29 o 
  14   0   4     2021.08     1886.83     31.56 o 
  16   0   4     2182.95     1797.72     43.68 o 
  18   0   4     8609.29     7212.48    130.93 o 
  20   0   4    23209.61    21729.17    314.03 o 
  22   0   4     2165.82     1953.66     46.93 o 
  24   0   4      580.59      557.66     41.40 o 
  26   0   4       10.08       23.79     13.42 o 
  28   0   4      280.17      302.08     30.97 o 
  30   0   4       63.18       92.50     21.68 o 
  32   0   4     2026.19     2391.24     63.46 o 
  34   0   4      262.01      349.46     27.66 o 
  36   0   4      271.62      335.05     34.60 o 
  38   0   4       57.30       15.70     32.14 o 
  40   0   4        2.29      -16.88     35.12 o 
 -41   1   4       19.27       -1.95     41.58 o 
 -39   1   4      443.36      441.17     62.58 o 
 -37   1   4       79.94       70.04     33.14 o 
 -35   1   4      922.57     1080.49     72.75 o 
 -33   1   4      246.79      244.19     28.99 o 
 -31   1   4       55.22       63.60     16.37 o 
 -29   1   4        8.26       -3.35     13.10 o 
 -27   1   4       36.17       45.43     13.50 o 
 -25   1   4       52.27       54.05     11.81 o 
 -23   1   4      148.95      109.40     13.01 o 
 -21   1   4       28.89       23.10      7.71 o 
 -19   1   4       25.80       31.05      7.71 o 
 -17   1   4     1952.10     1817.91     35.53 o 
 -15   1   4      580.95      553.95     17.99 o 
 -13   1   4        0.04        4.80      4.43 o 
 -11   1   4       13.95       19.22      4.62 o 
  -9   1   4       41.76       42.73      6.15 o 
  -7   1   4     3721.90     3861.97     45.79 o 
  -5   1   4      117.83       86.60      6.32 o 
  -3   1   4      769.28      689.22     12.84 o 
  -1   1   4     4069.82     3968.13     40.67 o 
   1   1   4      119.63       99.78      6.34 o 
   3   1   4     2142.88     2179.40     27.47 o 
   5   1   4     3734.62     3567.61     47.91 o 
   7   1   4        0.61       10.95      3.25 o 
   9   1   4      388.15      526.90     13.20 o 
  11   1   4       19.48       18.11      4.99 o 
  13   1   4       11.65        7.39      4.44 o 
  15   1   4      698.37      621.80     15.70 o 
  17   1   4     1082.28     1057.96     21.37 o 
  19   1   4     1247.34     1294.83     24.69 o 
  21   1   4     1079.19     1053.31     29.57 o 
  23   1   4       51.41       78.58     10.81 o 
  25   1   4       52.90       48.28      9.26 o 
  27   1   4       54.26       47.11     10.98 o 
  29   1   4       34.21       37.69     11.75 o 
  31   1   4       29.54       12.33     15.05 o 
  33   1   4       45.04       49.53     17.89 o 
  35   1   4        1.75        9.58     18.81 o 
  37   1   4        1.92      -18.34     19.20 o 
  39   1   4        0.04       -0.99     23.62 o 
  41   1   4        3.41        1.64     33.64 o 
 -40   2   4      106.48       61.21     43.12 o 
 -38   2   4      238.54      309.05     44.38 o 
 -36   2   4      890.04     1167.20     73.38 o 
 -34   2   4        2.04        5.55     29.32 o 
 -32   2   4      147.96      142.07     38.58 o 
 -30   2   4      156.31      151.94     25.31 o 
 -28   2   4       80.93      117.80     17.48 o 
 -26   2   4        2.68        3.04     11.97 o 
 -24   2   4     1001.82      884.38     25.56 o 
 -22   2   4      655.70      546.42     23.22 o 
 -20   2   4     1031.96     1002.54     24.20 o 
 -18   2   4      582.02      695.62     20.17 o 
 -16   2   4      113.55       69.64     14.88 o 
 -14   2   4       10.21        8.58      4.03 o 
 -12   2   4      558.88      518.86     13.40 o 
 -10   2   4      204.10      242.31      8.84 o 
  -8   2   4     2163.38     2261.76     25.80 o 
  -6   2   4     1142.16     1119.94     15.71 o 
  -4   2   4      625.16      644.24     14.44 o 
  -2   2   4     2034.71     2190.97     32.32 o 
   0   2   4     1625.44     1650.82     29.66 o 
   2   2   4     2343.43     2453.70     38.53 o 
   4   2   4     1967.31     2019.61     34.97 o 
   6   2   4     2097.55     2208.23     46.86 o 
   8   2   4      108.31      106.20      6.01 o 
  10   2   4      533.64      550.77     16.97 o 
  12   2   4      102.69      130.63     10.02 o 
  14   2   4       82.18       37.89      7.23 o 
  16   2   4      672.71      619.66     21.92 o 
  18   2   4     8145.26     7389.60     81.39 o 
  20   2   4     3791.37     3496.92     46.47 o 
  22   2   4      118.80      134.03     13.11 o 
  24   2   4      168.27      134.53     13.71 o 
  26   2   4      122.77      149.66     24.05 o 
  28   2   4       38.32       31.27     12.90 o 
  30   2   4      122.16      139.41     19.75 o 
  32   2   4      622.84      712.19     58.32 o 
  34   2   4      194.53      137.92     24.42 o 
  36   2   4        0.01       15.04     20.87 o 
  38   2   4        1.03      -24.81     24.81 o 
  40   2   4       16.69       -5.40     30.92 o 
 -39   3   4      603.04      735.16     72.94 o 
 -37   3   4        1.92      -11.78     28.44 o 
 -35   3   4     2552.04     2788.74     99.57 o 
 -33   3   4       21.08       56.50     24.80 o 
 -31   3   4        1.66        1.63     20.98 o 
 -29   3   4       68.98       60.61     20.46 o 
 -27   3   4        7.97        5.26     13.28 o 
 -25   3   4       11.48       13.06     10.83 o 
 -23   3   4      600.63      503.30     22.06 o 
 -21   3   4     1761.94     1547.78     33.52 o 
 -19   3   4        1.88       10.16      8.15 o 
 -17   3   4     1307.39     1224.46     23.50 o 
 -15   3   4      106.65      109.52      7.60 o 
 -13   3   4        1.13       -1.67      4.79 o 
 -11   3   4        3.89        5.46      3.53 o 
  -9   3   4      276.97      341.42      8.91 o 
  -7   3   4     4569.93     4799.01     46.66 o 
  -5   3   4       56.71       38.83      5.61 o 
  -3   3   4      628.85      636.95     12.78 o 
  -1   3   4     1296.88     1297.59     19.02 o 
   1   3   4       57.37       75.77      5.95 o 
   3   3   4       27.31       17.23      4.39 o 
   5   3   4     3811.74     3892.88     41.80 o 
   7   3   4      998.26      981.83     15.57 o 
   9   3   4      119.78      189.44      8.57 o 
  11   3   4        5.89        1.80      3.99 o 
  13   3   4      326.01      311.76     11.01 o 
  15   3   4      194.74      169.23      9.69 o 
  17   3   4     4004.42     3848.85     81.29 o 
  19   3   4      901.78      854.51     23.08 o 
  21   3   4     1489.66     1546.31     36.79 o 
  23   3   4       56.48       34.65     15.86 o 
  25   3   4       14.20        7.78     13.25 o 
  27   3   4       29.37       22.84     12.17 o 
  29   3   4      125.90      130.85     18.34 o 
  31   3   4       28.61       18.59     16.58 o 
  33   3   4       99.33       73.36     27.94 o 
  35   3   4        0.09      -20.04     22.62 o 
  37   3   4        1.15       43.89     31.39 o 
  39   3   4       13.94       -1.76     34.09 o 
 -38   4   4        0.97      -20.75     40.85 o 
 -36   4   4      116.54      240.09     49.28 o 
 -34   4   4      601.70      553.53     81.55 o 
 -32   4   4       31.49       13.65     30.61 o 
 -30   4   4        4.03       15.47     16.21 o 
 -28   4   4       61.08       33.07     16.43 o 
 -26   4   4        1.52        3.66     14.14 o 
 -24   4   4      132.72       95.59     18.48 o 
 -22   4   4      855.94      771.67     41.54 o 
 -20   4   4      164.36      185.69     13.86 o 
 -18   4   4     1282.85     1234.44     25.08 o 
 -16   4   4      140.39      151.82     10.47 o 
 -14   4   4        2.30        8.70      4.80 o 
 -12   4   4      883.58      858.92     18.24 o 
 -10   4   4     1143.57     1304.63     17.83 o 
  -8   4   4     3735.15     3959.00     42.45 o 
  -6   4   4       21.39       19.55      5.11 o 
  -4   4   4      255.12      256.78     10.88 o 
  -2   4   4       63.47       45.84      5.17 o 
   0   4   4       41.37       30.96      5.10 o 
   2   4   4     1028.96      956.41     23.29 o 
   4   4   4     1427.61     1448.22     23.35 o 
   6   4   4       77.71       79.44      6.36 o 
   8   4   4      114.52      118.17      8.94 o 
  10   4   4      697.62      673.34     16.46 o 
  12   4   4       17.70       10.27      5.21 o 
  14   4   4      170.89      216.24     10.18 o 
  16   4   4     5566.34     5402.91     86.84 o 
  18   4   4     2147.75     2110.25     39.21 o 
  20   4   4      389.66      382.60     18.85 o 
  22   4   4      557.08      537.98     21.95 o 
  24   4   4      101.65      100.03     13.42 o 
  26   4   4       43.86       37.34     13.12 o 
  28   4   4       65.98       23.99     15.10 o 
  30   4   4       39.06       22.26     15.62 o 
  32   4   4        4.43        5.12     19.20 o 
  34   4   4      134.36      121.53     25.46 o 
  36   4   4      203.94      296.73     58.10 o 
  38   4   4       53.57        4.36     34.11 o 
 -37   5   4       63.99       53.11     56.68 o 
 -35   5   4      475.91      610.76     63.07 o 
 -33   5   4     1473.13     1655.10     55.21 o 
 -31   5   4       16.44       23.96     20.66 o 
 -29   5   4       25.49       28.47     17.76 o 
 -27   5   4        0.81       -5.20     15.75 o 
 -25   5   4       60.71       44.32     18.67 o 
 -23   5   4     1098.03     1092.78     39.72 o 
 -21   5   4     2773.91     2606.96     50.08 o 
 -19   5   4       84.85       77.32     12.46 o 
 -17   5   4        8.50       -3.91      9.14 o 
 -15   5   4       42.56       48.97      8.76 o 
 -13   5   4        6.75        8.47      5.36 o 
 -11   5   4     1076.50     1100.76     20.79 o 
  -9   5   4     1078.43     1211.04     21.53 o 
  -7   5   4       87.91       95.72      8.89 o 
  -5   5   4      277.52      220.48     10.67 o 
  -3   5   4       21.54       18.26      5.27 o 
  -1   5   4      273.26      148.53     44.41 o 
   1   5   4       62.03       23.90     11.24 o 
   3   5   4     5221.34     5285.90     67.37 o 
   5   5   4      106.14      145.07      9.29 o 
   7   5   4     1476.10     1471.22     23.00 o 
   9   5   4        0.61        8.16      5.80 o 
  11   5   4        0.02       -4.65      5.60 o 
  13   5   4      301.50      297.23     12.76 o 
  15   5   4     1105.01     1123.08     27.45 o 
  17   5   4     1399.96     1528.05     27.53 o 
  19   5   4      199.29      208.15     17.13 o 
  21   5   4        0.17        3.89      9.56 o 
  23   5   4       20.26        7.03     11.05 o 
  25   5   4      211.12      271.46     23.85 o 
  27   5   4        6.22       -7.07     13.17 o 
  29   5   4       23.48       -6.65     15.79 o 
  31   5   4        1.23      -13.43     21.92 o 
  33   5   4        6.38       37.42     32.98 o 
  35   5   4        2.90       24.72     38.37 o 
  37   5   4       23.27      130.73     49.25 o 
 -36   6   4       29.47       11.91     50.65 o 
 -34   6   4      152.24      158.94     50.72 o 
 -32   6   4      232.39      145.02     45.99 o 
 -30   6   4       39.20       25.53     24.50 o 
 -28   6   4        6.39       27.16     23.66 o 
 -26   6   4       93.04       86.35     24.03 o 
 -24   6   4       14.14       10.25     15.84 o 
 -22   6   4        3.60       30.52     15.09 o 
 -20   6   4      477.56      490.83     40.55 o 
 -18   6   4      158.85      173.36     14.72 o 
 -16   6   4       67.33       74.68     12.78 o 
 -14   6   4       48.67       20.41     14.98 o 
 -12   6   4        1.79       -6.74      6.74 o 
 -10   6   4      142.38      155.31     10.00 o 
  -8   6   4     1197.95     1278.34     25.66 o 
  -6   6   4      161.85      172.79     13.42 o 
  -4   6   4       11.46       11.27      6.55 o 
  -2   6   4       24.65       21.18      7.95 o 
   0   6   4       44.79       42.28      8.78 o 
   2   6   4     2626.20     2627.40     39.81 o 
   4   6   4       12.51       30.71      8.26 o 
   6   6   4     2763.45     2849.63     42.27 o 
   8   6   4        2.00       13.74      6.58 o 
  10   6   4      318.34      309.65     14.34 o 
  12   6   4       69.71       66.58      8.34 o 
  14   6   4     1083.02     1053.94     22.70 o 
  16   6   4     1013.46     1019.45     31.69 o 
  18   6   4       11.89        1.95      8.61 o 
  20   6   4        0.47        5.69     11.62 o 
  22   6   4       59.68       33.85     12.59 o 
  24   6   4      117.75       99.11     15.85 o 
  26   6   4       28.60       18.65     15.83 o 
  28   6   4       17.32       30.10     19.17 o 
  30   6   4       12.70       -8.28     19.56 o 
  32   6   4        5.24      -26.71     26.71 o 
  34   6   4       20.62        7.69     33.05 o 
 -33   7   4      253.15      254.61     38.94 o 
 -31   7   4      233.51      212.52     41.93 o 
 -29   7   4       25.28       25.05     27.70 o 
 -27   7   4      253.50      299.68     45.60 o 
 -25   7   4      415.87      448.93     36.26 o 
 -23   7   4     1150.83     1146.69     85.70 o 
 -21   7   4       24.57       35.34     26.35 o 
 -19   7   4      396.66      382.06     34.37 o 
 -17   7   4       63.61       20.16     18.15 o 
 -15   7   4       65.29       74.68     18.56 o 
 -13   7   4        0.38       -8.61     16.40 o 
 -11   7   4     2460.73     2411.79     50.37 o 
  -9   7   4      356.34      411.51     25.67 o 
  -7   7   4      668.65      680.87     31.16 o 
  -5   7   4       80.54       81.80     12.53 o 
  -3   7   4       32.30       29.34      9.70 o 
  -1   7   4      167.50      178.44     15.34 o 
   1   7   4      138.57      162.02     15.23 o 
   3   7   4      753.06      788.57     23.90 o 
   5   7   4       32.09       26.19      9.37 o 
   7   7   4      121.21      109.88     11.42 o 
   9   7   4      142.36      186.80     15.69 o 
  11   7   4       10.24       20.57      8.61 o 
  13   7   4       80.46       61.57      9.85 o 
  15   7   4      657.33      663.11     21.29 o 
  17   7   4       43.90       50.91     10.60 o 
  19   7   4       34.94       47.18     11.79 o 
  21   7   4        0.01       -4.37     11.44 o 
  23   7   4       18.05        4.96     13.22 o 
  25   7   4        2.30        3.49     15.85 o 
  27   7   4        0.00       -6.72     19.79 o 
  29   7   4        5.44        3.79     26.54 o 
  31   7   4       16.13       43.86     52.24 o 
 -30   8   4       12.23       15.36     37.15 o 
 -28   8   4        0.80      -24.25     24.25 o 
 -26   8   4        1.90       17.04     35.26 o 
 -24   8   4       40.37       41.24     23.40 o 
 -22   8   4       27.00       33.71     41.97 o 
 -20   8   4      253.63      218.27     69.13 o 
 -18   8   4       45.13       56.92     23.16 o 
 -16   8   4       52.54       76.77     37.99 o 
 -14   8   4        0.01       15.95     21.26 o 
 -12   8   4      270.30      185.20     32.95 o 
 -10   8   4       17.23       35.86     11.95 o 
  -8   8   4        6.32       13.59     11.76 o 
  -6   8   4     1093.36     1161.60     32.41 o 
  -4   8   4      116.19      111.77     14.35 o 
  -2   8   4       26.73       19.22     14.56 o 
   0   8   4      152.98      134.83     19.11 o 
   2   8   4      589.41      516.53     27.51 o 
   4   8   4       30.59       50.66     11.53 o 
   6   8   4     1891.74     1819.96     36.20 o 
   8   8   4     1057.28     1078.63     32.18 o 
  10   8   4       42.75       48.51     11.50 o 
  12   8   4       33.87       38.53     10.12 o 
  14   8   4      262.07      252.77     18.42 o 
  16   8   4       49.68       48.21     11.23 o 
  18   8   4        3.99        4.07     10.25 o 
  20   8   4        0.28        2.79     13.24 o 
  22   8   4       31.26       29.24     16.01 o 
  24   8   4        5.46       -5.30     16.69 o 
  26   8   4        7.15       33.66     26.76 o 
  28   8   4        0.28      -10.61     26.90 o 
 -25   9   4      763.40      810.53     79.17 o 
 -23   9   4      133.52       80.76     45.81 o 
 -21   9   4      184.63      156.25     49.01 o 
 -19   9   4      159.22      135.34     32.74 o 
 -17   9   4      202.01      220.71    102.06 o 
 -15   9   4        2.59       31.16     30.27 o 
 -13   9   4      133.01       89.54     34.19 o 
 -11   9   4      361.25      339.62     28.86 o 
  -9   9   4       48.17       78.07     14.99 o 
  -7   9   4        0.23       25.23     13.66 o 
  -5   9   4       40.79       44.61     14.05 o 
  -3   9   4        0.00       -9.03     11.91 o 
  -1   9   4        5.69        4.91     11.82 o 
   1   9   4      205.49      215.73     25.41 o 
   3   9   4       25.92       41.43     15.67 o 
   5   9   4        2.90       18.98     11.97 o 
   7   9   4       33.47       31.73     15.54 o 
   9   9   4        5.09       16.42     11.72 o 
  11   9   4       35.17       42.74     11.52 o 
  13   9   4      185.81      169.29     14.82 o 
  15   9   4       28.53       38.18     16.81 o 
  17   9   4        0.09       24.76     24.10 o 
  19   9   4       19.05       26.05     15.66 o 
  21   9   4       22.76       11.30     20.23 o 
  23   9   4        6.42       -6.29     20.53 o 
  25   9   4        8.53       23.44     34.03 o 
 -20  10   4        2.24       12.87     44.64 o 
 -18  10   4       53.87       68.87     46.58 o 
 -16  10   4        0.81      -33.93     38.75 o 
 -14  10   4       42.20      -29.08     37.93 o 
 -12  10   4       25.11       36.30     22.89 o 
 -10  10   4        0.14       -0.56     21.21 o 
  -8  10   4       20.06       10.53     21.86 o 
  -6  10   4      230.95      283.64     41.90 o 
  -4  10   4      217.44      193.33     50.74 o 
  -2  10   4       44.05       41.01     28.14 o 
   0  10   4       87.29       45.62     28.83 o 
   2  10   4       10.47        6.84     50.62 o 
   4  10   4       91.83      120.45     40.44 o 
   6  10   4       57.14       63.12     20.39 o 
   8  10   4     1382.71     1347.30     55.38 o 
  10  10   4        5.77       31.92     18.14 o 
  12  10   4       66.83       61.10     18.56 o 
  14  10   4       10.27       44.82     20.38 o 
  16  10   4       60.21       41.66     19.80 o 
  18  10   4       31.13       30.24     34.35 o 
  20  10   4      111.80      102.22     23.96 o 
 -13  11   4      131.88      106.54     49.86 o 
 -11  11   4        0.40      -13.66     22.17 o 
  -9  11   4        0.48       25.45     31.38 o 
  -7  11   4       29.31       55.40     26.37 o 
  -5  11   4       15.88       32.63     26.43 o 
  -3  11   4       54.38       53.33     29.06 o 
  -1  11   4       46.29       20.89     23.43 o 
   1  11   4        7.12      -21.05     21.05 o 
   3  11   4        0.27       16.18     21.29 o 
   5  11   4       14.94       27.61     21.99 o 
   7  11   4        0.87       29.64     22.30 o 
   9  11   4       93.60       75.76     24.10 o 
  11  11   4       72.47       80.47     23.30 o 
 -41   1   5        5.76       45.10     56.40 o 
 -39   1   5      207.12      283.40     57.77 o 
 -37   1   5      528.17      498.75     63.58 o 
 -35   1   5      225.30      235.60     34.40 o 
 -33   1   5      161.98      108.21     26.96 o 
 -31   1   5      173.78      153.46     31.57 o 
 -29   1   5       65.33       48.22     17.44 o 
 -27   1   5       88.74       56.67     14.39 o 
 -25   1   5      411.04      417.14     23.88 o 
 -23   1   5      231.57      226.31     17.47 o 
 -21   1   5      692.82      679.96     24.62 o 
 -19   1   5     2287.91     2344.68     36.98 o 
 -17   1   5      203.14      269.18     12.48 o 
 -15   1   5      998.18     1014.21     19.50 o 
 -13   1   5      565.18      561.41     13.86 o 
 -11   1   5      108.19      116.08      8.17 o 
  -9   1   5     1064.55     1359.47     20.57 o 
  -7   1   5    12401.53    13367.28    116.66 o 
  -5   1   5    19456.32    21598.86    203.33 o 
  -3   1   5      889.28      866.51     16.34 o 
  -1   1   5       61.28       66.93      8.71 o 
   1   1   5     5877.91     5814.07     71.26 o 
   3   1   5     5660.70     3319.79    114.16 o 
   5   1   5        1.94        5.96      2.98 o 
   7   1   5    23952.62    25633.65    235.26 o 
   9   1   5       30.70       25.81      4.48 o 
  11   1   5      769.48      878.86     15.99 o 
  13   1   5      452.65      404.98     12.58 o 
  15   1   5       97.31       77.51      7.22 o 
  17   1   5      282.37      260.79     11.61 o 
  19   1   5     9652.52     9172.61     97.39 o 
  21   1   5     5537.53     5372.04     67.02 o 
  23   1   5      144.91      134.36     16.04 o 
  25   1   5      151.88      149.11     14.32 o 
  27   1   5       15.10       10.23      9.64 o 
  29   1   5        1.22       -5.82     11.33 o 
  31   1   5      573.00      628.98     33.64 o 
  33   1   5      257.98      247.30     31.53 o 
  35   1   5        9.41       20.18     19.92 o 
  37   1   5       47.76       39.29     25.31 o 
  39   1   5       46.44      110.30     38.93 o 
 -40   2   5        2.20       20.77     45.10 o 
 -38   2   5        0.42      -13.16     29.47 o 
 -36   2   5       83.01      111.72     33.43 o 
 -34   2   5      155.62      173.69     30.92 o 
 -32   2   5       10.00        0.46     21.52 o 
 -30   2   5        0.18      -18.04     18.04 o 
 -28   2   5       30.09       20.83     19.12 o 
 -26   2   5       59.33       71.21     19.39 o 
 -24   2   5       33.52       54.37     11.27 o 
 -22   2   5       18.78        8.67      9.17 o 
 -20   2   5      113.58      143.32     11.87 o 
 -18   2   5        6.76        0.40      6.63 o 
 -16   2   5       11.70        3.24      6.20 o 
 -14   2   5      420.96      428.10     22.49 o 
 -12   2   5        9.41        0.73      3.25 o 
 -10   2   5      450.70      493.14     13.86 o 
  -8   2   5      969.16      900.02     19.71 o 
  -6   2   5       64.35       42.24      7.71 o 
  -4   2   5     3245.18     3355.15     43.96 o 
  -2   2   5      404.22      427.84     11.68 o 
   0   2   5     3373.05     3292.76     35.92 o 
   2   2   5     2834.35     2872.37     33.19 o 
   4   2   5     1154.99     1205.50     18.34 o 
   6   2   5     5197.34     5697.15     52.48 o 
   8   2   5     1040.69     1092.45     19.99 o 
  10   2   5       20.87       15.97      3.82 o 
  12   2   5        1.67        1.72      3.01 o 
  14   2   5       18.62        7.84      3.92 o 
  16   2   5       59.33       55.96      7.84 o 
  18   2   5     7133.64     6490.13     70.44 o 
  20   2   5      388.92      356.14     19.23 o 
  22   2   5     4057.60     3979.93     71.04 o 
  24   2   5     1105.55     1100.40     31.24 o 
  26   2   5       25.19       36.28     11.82 o 
  28   2   5        0.00        3.89     12.57 o 
  30   2   5      155.76      204.23     35.99 o 
  32   2   5        0.15        8.75     16.70 o 
  34   2   5      170.95      164.36     25.10 o 
  36   2   5        0.00      -22.08     22.08 o 
  38   2   5      104.67      102.63     33.47 o 
  40   2   5       52.97      121.74     39.28 o 
 -39   3   5      162.23      134.21     59.15 o 
 -37   3   5       33.72       41.45     32.08 o 
 -35   3   5     1063.81     1222.47     70.33 o 
 -33   3   5       40.54       37.51     26.76 o 
 -31   3   5      189.07      221.71     30.42 o 
 -29   3   5      444.67      390.38     41.21 o 
 -27   3   5      414.36      427.45     24.91 o 
 -25   3   5       19.29       32.17     13.36 o 
 -23   3   5        0.02       12.33     12.85 o 
 -21   3   5     4100.30     4232.57     72.28 o 
 -19   3   5     1080.78     1044.28     25.39 o 
 -17   3   5     1129.75     1099.55     23.63 o 
 -15   3   5      347.07      356.80     13.66 o 
 -13   3   5      545.30      558.25     13.72 o 
 -11   3   5      152.26      186.74      8.59 o 
  -9   3   5     4856.93     5202.67     49.19 o 
  -7   3   5     8966.46     9753.30     91.61 o 
  -5   3   5       51.14       54.55      4.90 o 
  -3   3   5      393.81      395.88     11.28 o 
  -1   3   5      267.21      245.71      9.22 o 
   1   3   5      794.57      815.06     14.87 o 
   3   3   5      204.22      226.50     10.33 o 
   5   3   5     4995.08     5853.59     62.94 o 
   7   3   5       33.76       36.93      5.30 o 
   9   3   5       31.77       31.80      4.72 o 
  11   3   5        6.42       -3.74      3.74 o 
  13   3   5        7.40        8.97      4.64 o 
  15   3   5      149.69      149.07      9.02 o 
  17   3   5     1603.25     1523.30     26.82 o 
  19   3   5      284.15      303.17     15.68 o 
  21   3   5      589.86      585.21     26.46 o 
  23   3   5     1964.97     2018.48     38.34 o 
  25   3   5        0.24       -2.26     10.15 o 
  27   3   5        5.11        3.67     11.75 o 
  29   3   5      194.61      176.92     19.90 o 
  31   3   5       55.74       25.52     27.15 o 
  33   3   5       53.36       35.44     20.48 o 
  35   3   5       53.16       31.90     24.18 o 
  37   3   5       23.47       44.18     32.89 o 
  39   3   5        0.08      -23.21     33.11 o 
 -38   4   5        0.30       16.70     42.30 o 
 -36   4   5        1.05       22.64     36.83 o 
 -34   4   5      782.90      985.18     67.60 o 
 -32   4   5       42.37       15.49     27.98 o 
 -30   4   5       99.78       84.87     19.51 o 
 -28   4   5      221.07      209.61     21.37 o 
 -26   4   5       45.76       64.59     16.28 o 
 -24   4   5      190.72      171.75     23.88 o 
 -22   4   5      283.26      284.90     20.72 o 
 -20   4   5      576.54      555.55     34.12 o 
 -18   4   5      304.16      279.91     17.88 o 
 -16   4   5       16.45       15.46      8.27 o 
 -14   4   5        0.20       -5.97      5.97 o 
 -12   4   5      311.60      311.66     10.39 o 
 -10   4   5       62.03       71.12      6.08 o 
  -8   4   5       11.50       14.44      5.84 o 
  -6   4   5     1347.10     1395.02     26.60 o 
  -4   4   5      717.32      741.98     16.67 o 
  -2   4   5      146.03      142.48      8.00 o 
   0   4   5      292.35      277.59     10.35 o 
   2   4   5      402.99      368.90     23.17 o 
   4   4   5      797.45      879.41     37.74 o 
   6   4   5      661.34      709.36     18.14 o 
   8   4   5        0.14       -1.37      4.57 o 
  10   4   5        4.43       -3.69      5.17 o 
  12   4   5       40.41       34.22      6.03 o 
  14   4   5      104.64      106.33      8.47 o 
  16   4   5      391.14      346.28     13.49 o 
  18   4   5      918.54      879.82     26.50 o 
  20   4   5        0.03       -2.33      8.13 o 
  22   4   5      866.60      783.88     30.26 o 
  24   4   5       35.82       30.51     11.83 o 
  26   4   5       43.51       33.38     17.79 o 
  28   4   5       28.39       38.83     14.77 o 
  30   4   5        0.73       33.04     15.41 o 
  32   4   5       54.77        6.58     19.22 o 
  34   4   5       32.44       58.22     24.71 o 
  36   4   5       52.53       -9.16     30.97 o 
  38   4   5       11.86      -29.18     34.17 o 
 -37   5   5      294.44      502.23     88.71 o 
 -35   5   5        2.30       26.66     37.81 o 
 -33   5   5     1161.33     1318.50    110.36 o 
 -31   5   5       23.27       43.86     21.12 o 
 -29   5   5        4.88        7.07     17.70 o 
 -27   5   5       59.19       40.42     17.08 o 
 -25   5   5       36.83       66.33     16.82 o 
 -23   5   5     2351.56     2470.95     53.11 o 
 -21   5   5     1804.64     1913.18     42.07 o 
 -19   5   5      459.74      448.43     37.87 o 
 -17   5   5       47.74       59.56     12.01 o 
 -15   5   5      480.56      500.81     20.67 o 
 -13   5   5       44.00       29.14      8.74 o 
 -11   5   5      304.29      336.18     13.39 o 
  -9   5   5     4899.47     5133.90     55.82 o 
  -7   5   5      739.88      777.99     18.16 o 
  -5   5   5      277.70      293.34     11.14 o 
  -3   5   5      372.59      345.53     14.81 o 
  -1   5   5      316.65      351.09     18.83 o 
   1   5   5      407.71      134.51     69.34 o 
   3   5   5      429.97      385.19     56.48 o 
   5   5   5     1258.52     1376.03     37.41 o 
   7   5   5       39.61       35.39      7.48 o 
   9   5   5        0.75        2.28      6.05 o 
  11   5   5       11.34        5.20      5.58 o 
  13   5   5       96.73       91.67      9.05 o 
  15   5   5      390.75      414.59     21.49 o 
  17   5   5      926.65      947.04     24.62 o 
  19   5   5       80.37       58.49     10.62 o 
  21   5   5       24.98       20.60     10.42 o 
  23   5   5     1054.92     1205.07     31.58 o 
  25   5   5      102.36       43.75     15.09 o 
  27   5   5       18.85        3.64     15.26 o 
  29   5   5       44.30       33.29     18.09 o 
  31   5   5       14.85        3.68     19.98 o 
  33   5   5        2.16       25.36     38.38 o 
  35   5   5       18.74      -29.23     33.69 o 
 -36   6   5       24.74      -18.93     45.02 o 
 -34   6   5      334.77      414.71     75.35 o 
 -32   6   5      488.11      483.78     62.55 o 
 -30   6   5       13.12      -11.54     22.70 o 
 -28   6   5       24.62       12.97     23.11 o 
 -26   6   5       60.65       62.83     22.41 o 
 -24   6   5       16.02       25.26     18.33 o 
 -22   6   5       50.78       21.12     25.07 o 
 -20   6   5      340.22      328.31     29.32 o 
 -18   6   5       12.18       20.31     11.37 o 
 -16   6   5       20.54       43.64     10.89 o 
 -14   6   5        8.61       -8.27      9.07 o 
 -12   6   5       32.99       31.74      9.44 o 
 -10   6   5      434.97      434.29     23.92 o 
  -8   6   5      595.74      595.71     25.61 o 
  -6   6   5     1681.98     1693.03     29.31 o 
  -4   6   5        0.03       -2.28      6.65 o 
  -2   6   5        0.01       -4.59      7.07 o 
   0   6   5       27.10       23.95      7.82 o 
   2   6   5      704.97      752.70     22.04 o 
   4   6   5      150.15      144.59     11.57 o 
   6   6   5      236.41      285.99     14.76 o 
   8   6   5      208.41      210.26     12.72 o 
  10   6   5        3.36        4.76      7.04 o 
  12   6   5      100.89      116.45      9.20 o 
  14   6   5       62.17       57.12      9.34 o 
  16   6   5      140.01      140.79     11.73 o 
  18   6   5        0.41       17.14      8.99 o 
  20   6   5      180.78      198.03     18.78 o 
  22   6   5        1.66        5.13     11.69 o 
  24   6   5      366.70      331.77     25.64 o 
  26   6   5      103.63      135.19     22.45 o 
  28   6   5        3.55        8.70     19.39 o 
  30   6   5        1.61      -16.98     21.64 o 
  32   6   5       65.83       48.38     30.85 o 
  34   6   5        4.95      -29.40     29.40 o 
 -33   7   5      582.44      650.59     86.25 o 
 -31   7   5      923.89     1108.63    117.91 o 
 -29   7   5       48.84       43.49     28.04 o 
 -27   7   5       12.83      -10.23     23.05 o 
 -25   7   5      306.05      305.66     32.84 o 
 -23   7   5     3508.85     3533.70     76.78 o 
 -21   7   5        7.90       29.64     24.70 o 
 -19   7   5     1279.19     1211.09     49.37 o 
 -17   7   5        0.00        6.51     13.42 o 
 -15   7   5       57.37       50.97     18.62 o 
 -13   7   5       77.20       68.67     14.03 o 
 -11   7   5      660.53      695.41     24.61 o 
  -9   7   5      387.22      419.57     22.02 o 
  -7   7   5       90.89       89.90     11.83 o 
  -5   7   5      218.96      216.09     15.79 o 
  -3   7   5       14.26       30.21      9.84 o 
  -1   7   5       73.87       63.42     13.14 o 
   1   7   5      242.83      251.75     15.18 o 
   3   7   5       72.55       82.24     11.51 o 
   5   7   5      170.62      165.96     13.55 o 
   7   7   5       90.80       83.01     10.01 o 
   9   7   5       22.32       26.64      9.10 o 
  11   7   5        0.97        0.04      8.09 o 
  13   7   5      228.27      213.97     19.72 o 
  15   7   5      123.58      142.18     12.63 o 
  17   7   5        0.78        8.14      9.82 o 
  19   7   5        2.02        8.01     10.16 o 
  21   7   5       21.98       15.60     12.00 o 
  23   7   5       15.77        8.67     15.35 o 
  25   7   5      184.78      156.84     22.90 o 
  27   7   5       48.07       36.21     21.49 o 
  29   7   5       23.35       27.08     28.18 o 
  31   7   5        3.40      -27.51     27.51 o 
 -30   8   5      132.80      101.00     55.93 o 
 -28   8   5        2.19      -16.18     31.95 o 
 -26   8   5       68.18       43.58     27.00 o 
 -24   8   5       22.15        7.83     22.95 o 
 -22   8   5       69.09       44.62     33.48 o 
 -20   8   5       25.18       47.62     29.50 o 
 -18   8   5      349.15      362.31     41.25 o 
 -16   8   5       29.40       70.00     23.31 o 
 -14   8   5        0.02       33.54     16.77 o 
 -12   8   5       30.58       22.46     22.41 o 
 -10   8   5        6.19        8.75     14.28 o 
  -8   8   5       56.00       79.93     17.91 o 
  -6   8   5      880.34      892.97     39.01 o 
  -4   8   5      120.76      102.68     15.45 o 
  -2   8   5        1.78       11.46     10.62 o 
   0   8   5       88.34       55.13     11.87 o 
   2   8   5       32.31       32.45     11.46 o 
   4   8   5       49.73       59.53     12.19 o 
   6   8   5      396.56      411.68     21.17 o 
   8   8   5      707.46      711.76     37.39 o 
  10   8   5        9.92       21.61     10.13 o 
  12   8   5      162.18      155.10     14.60 o 
  14   8   5        9.49       38.52     10.90 o 
  16   8   5        8.02        9.54     12.00 o 
  18   8   5      114.75       89.56     13.16 o 
  20   8   5       50.95       36.94     29.55 o 
  22   8   5        0.48       -9.67     16.35 o 
  24   8   5        2.50        2.45     18.81 o 
  26   8   5        1.00      -10.71     21.96 o 
  28   8   5        4.58      -36.18     37.49 o 
 -25   9   5     1144.82     1164.53    232.63 o 
 -23   9   5      319.03      178.37     49.76 o 
 -21   9   5       12.21      -51.24     55.51 o 
 -19   9   5       67.12        7.08     30.42 o 
 -17   9   5      345.30      296.86     47.20 o 
 -15   9   5       17.58       44.14     41.18 o 
 -13   9   5      107.60      142.91     37.55 o 
 -11   9   5      138.38      177.18     30.53 o 
  -9   9   5       67.48       41.09     18.50 o 
  -7   9   5       35.72       40.03     19.60 o 
  -5   9   5      277.56      288.89     25.38 o 
  -3   9   5       37.30       46.20     13.59 o 
  -1   9   5       44.14       42.09     13.35 o 
   1   9   5      138.87      156.69     16.52 o 
   3   9   5       24.11       45.59     13.32 o 
   5   9   5       14.34       23.36     14.39 o 
   7   9   5       18.96       23.07     15.72 o 
   9   9   5       35.01       19.17     12.27 o 
  11   9   5      107.88       89.11     13.99 o 
  13   9   5        0.19       -6.28     11.29 o 
  15   9   5       15.93        5.30     14.85 o 
  17   9   5        2.61       -8.56     14.94 o 
  19   9   5       22.40       31.27     16.40 o 
  21   9   5        7.08       47.72     21.50 o 
  23   9   5       31.22       29.86     22.27 o 
  25   9   5        5.16      -11.49     30.82 o 
 -20  10   5        0.26      -65.68     65.68 o 
 -18  10   5      154.60      105.68     49.36 o 
 -16  10   5       40.06       -3.51     40.62 o 
 -14  10   5        0.34       54.72     59.01 o 
 -12  10   5        0.21      -16.80     22.97 o 
 -10  10   5       10.37       17.64     22.37 o 
  -8  10   5       25.45       36.02     24.21 o 
  -6  10   5      145.37       94.18     24.62 o 
  -4  10   5      610.83      604.96     85.89 o 
  -2  10   5       13.52       42.60     38.44 o 
   0  10   5        0.08       22.66     36.31 o 
   2  10   5        5.70       34.41     37.70 o 
   4  10   5       74.68       72.04     21.52 o 
   6  10   5        9.25       26.42     19.47 o 
   8  10   5      949.11     1034.77     56.42 o 
  10  10   5      314.62      324.37     27.51 o 
  12  10   5       20.23       21.35     16.75 o 
  14  10   5        1.60      -19.19     19.61 o 
  16  10   5        0.80        6.13     20.06 o 
  18  10   5        2.58      -14.40     19.21 o 
 -13  11   5       27.21       46.18     30.73 o 
 -11  11   5       27.30       18.62     34.84 o 
  -9  11   5       14.97        9.10     25.43 o 
  -7  11   5       29.95       40.10     26.59 o 
  -5  11   5        7.56       22.57     30.44 o 
  -3  11   5       14.56       21.14     25.14 o 
  -1  11   5        8.85        6.14     23.88 o 
   1  11   5        2.17      -22.10     22.89 o 
   3  11   5       11.96       31.19     23.74 o 
   5  11   5      106.22      130.93     27.40 o 
   7  11   5        7.42       20.62     22.42 o 
   9  11   5        4.42        8.42     25.37 o 
  11  11   5       21.72       31.18     19.82 o 
 -40   0   6      115.61      105.93     61.73 o 
 -38   0   6       24.72      -18.90     37.15 o 
 -36   0   6       37.44       32.86     38.91 o 
 -34   0   6      380.14      597.98     68.25 o 
 -32   0   6        7.58       14.23     31.71 o 
 -30   0   6      325.50      362.07     33.82 o 
 -28   0   6       39.79       12.93     17.25 o 
 -26   0   6        2.06        8.32     15.43 o 
 -24   0   6      243.54      276.73     50.97 o 
 -22   0   6      792.81      858.20     37.80 o 
 -20   0   6      325.41      312.51     24.35 o 
 -18   0   6      409.48      465.80     27.33 o 
 -16   0   6       51.21       47.29     17.51 o 
 -14   0   6      265.19      288.74     23.13 o 
 -12   0   6      148.20      184.83     11.69 o 
 -10   0   6      916.55      896.33     17.02 o 
  -8   0   6     4096.62     4591.65     53.66 o 
  -6   0   6     4211.57     3998.29     57.73 o 
  -4   0   6     1014.44     1395.55     25.21 o 
  -2   0   6     7529.94     8536.48    112.31 o 
   0   0   6     3386.78     3318.12     41.90 o 
   2   0   6     1307.99     1072.57     20.45 o 
   4   0   6        9.95       11.58      5.14 o 
   6   0   6    19343.33    19320.54    302.70 o 
   8   0   6    13273.91    14000.93    169.53 o 
  10   0   6      106.71       74.30      7.61 o 
  12   0   6        0.53       -6.80      6.80 o 
  14   0   6      249.31      266.81     13.07 o 
  16   0   6      277.55      277.27     17.43 o 
  18   0   6       90.02       80.87     12.23 o 
  20   0   6    12094.96    11213.10    174.16 o 
  22   0   6     1244.31     1116.17     35.32 o 
  24   0   6      143.67       92.10     15.27 o 
  26   0   6      304.74      311.94     24.73 o 
  28   0   6      387.39      428.81     44.26 o 
  30   0   6        0.44        7.53     18.12 o 
  32   0   6       37.78       49.15     23.01 o 
  34   0   6       85.07       83.11     29.84 o 
  36   0   6       35.58       52.55     25.66 o 
  38   0   6       38.55       84.81     36.25 o 
  40   0   6       75.39       77.06     39.43 o 
 -41   1   6       31.68      -43.34     43.34 o 
 -39   1   6       60.72       63.68     41.47 o 
 -37   1   6        0.71      -32.50     46.83 o 
 -35   1   6       28.63       20.57     32.01 o 
 -33   1   6        1.90        8.32     23.13 o 
 -31   1   6       91.64       78.75     22.95 o 
 -29   1   6        2.54       20.19     16.88 o 
 -27   1   6      226.73      297.94     28.75 o 
 -25   1   6      778.14      785.07     32.41 o 
 -23   1   6     1184.16     1149.56     34.90 o 
 -21   1   6      319.12      315.29     19.14 o 
 -19   1   6     4241.77     4101.63     59.61 o 
 -17   1   6      938.74      937.22     28.47 o 
 -15   1   6      367.19      356.42     11.96 o 
 -13   1   6       31.66       47.91      7.04 o 
 -11   1   6      139.63      140.56      7.10 o 
  -9   1   6      584.58      697.20     12.48 o 
  -7   1   6     7144.28     8185.94     75.37 o 
  -5   1   6      105.51      120.95      6.83 o 
  -3   1   6     6058.47     6580.67     62.80 o 
  -1   1   6     2793.55     2747.34     34.00 o 
   1   1   6       59.59       56.50      5.04 o 
   3   1   6     1766.36     1833.17     24.70 o 
   5   1   6     5650.01     5991.40     65.28 o 
   7   1   6      793.22      982.94     15.48 o 
   9   1   6     4381.51     4753.55     58.73 o 
  11   1   6       38.86       31.28      4.83 o 
  13   1   6        8.50        4.36      4.69 o 
  15   1   6       65.63       56.34      6.53 o 
  17   1   6      674.40      653.08     16.76 o 
  19   1   6      500.00      497.25     15.94 o 
  21   1   6     1679.41     1688.94     28.29 o 
  23   1   6       84.44       62.13     11.10 o 
  25   1   6      293.02      305.65     20.85 o 
  27   1   6      191.87      166.88     14.51 o 
  29   1   6       11.96       12.35     12.03 o 
  31   1   6        9.54        5.28     14.03 o 
  33   1   6       70.39       61.33     18.90 o 
  35   1   6        2.80       -0.85     19.56 o 
  37   1   6        2.84      -13.13     22.48 o 
  39   1   6       11.20      -18.68     26.59 o 
 -40   2   6      115.87      134.70     49.47 o 
 -38   2   6        5.86       25.08     39.20 o 
 -36   2   6       63.85       74.39     38.76 o 
 -34   2   6      402.22      439.55     47.19 o 
 -32   2   6       14.77       14.53     21.72 o 
 -30   2   6      173.04      180.73     28.09 o 
 -28   2   6        0.86       20.08     18.54 o 
 -26   2   6       10.55        3.23     16.94 o 
 -24   2   6       38.89       11.46     13.21 o 
 -22   2   6      239.24      233.60     17.45 o 
 -20   2   6      226.07      209.06     13.63 o 
 -18   2   6       37.18       42.59      8.74 o 
 -16   2   6       15.54        9.59      6.17 o 
 -14   2   6      530.41      516.54     17.87 o 
 -12   2   6      175.15      175.33     16.13 o 
 -10   2   6     1159.23     1161.69     19.18 o 
  -8   2   6      337.86      313.72      9.81 o 
  -6   2   6      149.64      124.21      6.81 o 
  -4   2   6      895.12     1020.11     16.27 o 
  -2   2   6      944.54     1124.27     17.46 o 
   0   2   6      839.59      854.10     13.62 o 
   2   2   6        5.35       -3.97      3.97 o 
   4   2   6     2846.79     2895.22     31.39 o 
   6   2   6     5220.95     5399.41     49.13 o 
   8   2   6     5546.56     5685.89     51.45 o 
  10   2   6     1187.39     1151.50     17.55 o 
  12   2   6      135.94      110.69     10.22 o 
  14   2   6       79.05       93.88      8.46 o 
  16   2   6        1.12       -5.38      5.38 o 
  18   2   6       35.94       28.09      7.36 o 
  20   2   6     2953.53     2814.33     42.10 o 
  22   2   6     3622.78     3549.63     50.96 o 
  24   2   6       25.59       18.86      9.83 o 
  26   2   6       59.32       39.96     16.65 o 
  28   2   6        3.19       19.73     13.54 o 
  30   2   6       29.16       25.33     14.69 o 
  32   2   6        1.27      -16.51     16.51 o 
  34   2   6      201.37      212.81     39.82 o 
  36   2   6       54.31       95.02     32.33 o 
  38   2   6        6.65       36.07     32.83 o 
 -39   3   6      119.78      121.02     47.04 o 
 -37   3   6       80.72       97.66     50.22 o 
 -35   3   6      364.62      319.88     43.65 o 
 -33   3   6      704.65      723.37     57.18 o 
 -31   3   6        0.02       31.02     24.29 o 
 -29   3   6        8.07       -6.36     18.69 o 
 -27   3   6       29.32       18.15     15.12 o 
 -25   3   6       44.39       35.07     14.07 o 
 -23   3   6      584.66      636.75     33.12 o 
 -21   3   6     4860.03     4718.08     79.11 o 
 -19   3   6     3697.73     3684.72     71.63 o 
 -17   3   6     1898.83     1969.50     36.85 o 
 -15   3   6        0.53       12.57      7.45 o 
 -13   3   6      612.39      614.62     16.88 o 
 -11   3   6      120.82      144.95      7.90 o 
  -9   3   6      713.63      810.09     14.61 o 
  -7   3   6     6188.28     6789.94     62.14 o 
  -5   3   6      413.27      479.46     12.80 o 
  -3   3   6     2668.09     3137.52     36.15 o 
  -1   3   6     1146.06      980.71     21.68 o 
   1   3   6      159.69      135.14      7.75 o 
   3   3   6     1078.05     1074.49     19.84 o 
   5   3   6     5516.61     5789.59     59.03 o 
   7   3   6     1688.01     1747.49     22.93 o 
   9   3   6     5056.25     4757.94    259.57 o 
  11   3   6      308.75      332.05     30.58 o 
  13   3   6        2.27        5.72      4.81 o 
  15   3   6       24.79       11.23      6.09 o 
  17   3   6      520.98      492.06     17.73 o 
  19   3   6     1035.74     1046.37     27.13 o 
  21   3   6     1715.94     1729.16     41.85 o 
  23   3   6     1019.45     1059.76     28.96 o 
  25   3   6       72.46       78.99     13.01 o 
  27   3   6       58.89       46.78     17.64 o 
  29   3   6        0.83        6.21     14.20 o 
  31   3   6        3.35       -1.93     16.35 o 
  33   3   6       41.19       55.72     22.72 o 
  35   3   6      163.34      135.48     35.19 o 
  37   3   6        5.23       10.45     32.22 o 
 -38   4   6        6.02       -2.77     48.03 o 
 -36   4   6       53.16       26.89     39.53 o 
 -34   4   6      266.59      371.96     47.12 o 
 -32   4   6       17.10        6.67     27.45 o 
 -30   4   6      121.22       92.33     21.46 o 
 -28   4   6       36.43       38.68     18.19 o 
 -26   4   6        1.21        0.73     14.86 o 
 -24   4   6        6.64      -11.99     12.76 o 
 -22   4   6        3.55        2.86     12.96 o 
 -20   4   6      367.76      329.73     26.92 o 
 -18   4   6      125.03      117.46     13.06 o 
 -16   4   6       74.37       81.37     10.51 o 
 -14   4   6      349.52      353.15     16.21 o 
 -12   4   6      100.31      123.40      9.80 o 
 -10   4   6      115.39      138.25     10.49 o 
  -8   4   6       99.11      117.28      8.58 o 
  -6   4   6      810.26      778.37     15.75 o 
  -4   4   6       55.60       52.69      5.73 o 
  -2   4   6       25.22       18.22      7.86 o 
   0   4   6       17.36       18.01      5.77 o 
   2   4   6      192.44      174.59     11.02 o 
   4   4   6     2677.22     2765.56     57.44 o 
   6   4   6      430.27      385.49     26.98 o 
   8   4   6      479.82      453.93     35.02 o 
  10   4   6     1250.08     1212.91     41.28 o 
  12   4   6       39.72       32.93      6.94 o 
  14   4   6        0.24        5.38      5.93 o 
  16   4   6        0.11       -6.34      6.34 o 
  18   4   6        1.41        3.10      7.35 o 
  20   4   6        9.09       -8.36      8.36 o 
  22   4   6     3078.60     3263.64     53.42 o 
  24   4   6      805.93      839.46     29.27 o 
  26   4   6      345.33      310.14     25.20 o 
  28   4   6       32.94       21.43     14.64 o 
  30   4   6       96.03       93.90     18.76 o 
  32   4   6        8.72       27.73     21.09 o 
  34   4   6       71.91      120.33     34.68 o 
  36   4   6       46.85       80.73     36.47 o 
 -37   5   6      130.64      284.34     79.04 o 
 -35   5   6      267.10      480.33     59.69 o 
 -33   5   6     2238.46     2444.57     93.65 o 
 -31   5   6        5.61        6.46     22.23 o 
 -29   5   6       19.98       11.50     19.84 o 
 -27   5   6      111.61      130.92     20.26 o 
 -25   5   6      814.35      800.81     41.11 o 
 -23   5   6     1391.55     1338.35     39.29 o 
 -21   5   6     5219.77     5038.38    109.09 o 
 -19   5   6      126.99      135.13     16.64 o 
 -17   5   6      185.44      200.56     15.81 o 
 -15   5   6      544.40      523.89     21.93 o 
 -13   5   6      278.05      261.55     17.73 o 
 -11   5   6      243.39      229.17     13.86 o 
  -9   5   6     1695.52     1801.62     32.73 o 
  -7   5   6       48.47       47.96      8.04 o 
  -5   5   6       32.63       25.80      7.35 o 
  -3   5   6      334.24      312.22     12.93 o 
  -1   5   6      194.07      247.07     12.74 o 
   1   5   6      121.04      115.12      9.74 o 
   3   5   6      353.53      436.27     16.27 o 
   5   5   6       81.65       68.58      7.81 o 
   7   5   6       63.24       45.53      8.98 o 
   9   5   6       14.00        6.88      6.75 o 
  11   5   6     1202.93     1324.12     24.90 o 
  13   5   6       42.80       43.85      8.43 o 
  15   5   6      159.97      150.48     13.98 o 
  17   5   6       36.79       34.00      9.02 o 
  19   5   6      136.47      153.55     14.51 o 
  21   5   6       17.99       27.03     11.19 o 
  23   5   6     1061.91     1069.91     36.90 o 
  25   5   6      471.41      434.90     34.06 o 
  27   5   6       16.22       18.94     15.22 o 
  29   5   6       39.69       20.01     18.15 o 
  31   5   6        4.60        4.46     20.47 o 
  33   5   6       14.28       51.01     39.87 o 
  35   5   6      447.37      534.60     76.84 o 
 -34   6   6       29.17       57.48     56.34 o 
 -32   6   6      214.93      210.54     41.75 o 
 -30   6   6       36.68       27.13     25.54 o 
 -28   6   6      100.46       88.63     36.26 o 
 -26   6   6        0.00        3.05     18.16 o 
 -24   6   6       69.66       36.82     18.53 o 
 -22   6   6        5.94       18.94     22.90 o 
 -20   6   6      401.23      375.37     24.57 o 
 -18   6   6      263.77      263.21     20.10 o 
 -16   6   6      196.01      207.83     18.89 o 
 -14   6   6       56.23       53.19     11.30 o 
 -12   6   6      124.44      118.47     12.74 o 
 -10   6   6       33.99       38.89      8.73 o 
  -8   6   6        9.29       22.39      8.47 o 
  -6   6   6        0.06        7.29      7.73 o 
  -4   6   6        7.86        5.66      7.27 o 
  -2   6   6       21.00        8.77      8.19 o 
   0   6   6        6.21        4.05      7.57 o 
   2   6   6       28.47       25.42      8.24 o 
   4   6   6       27.42       25.39      8.33 o 
   6   6   6       93.89      101.99      9.73 o 
   8   6   6       25.16       27.08      8.29 o 
  10   6   6      122.01      108.99     11.59 o 
  12   6   6       74.58       92.01     10.56 o 
  14   6   6        0.57       14.56      8.59 o 
  16   6   6      269.60      313.84     15.90 o 
  18   6   6       23.40       30.07      9.85 o 
  20   6   6       24.91       25.61     11.32 o 
  22   6   6      140.16      148.35     15.83 o 
  24   6   6      723.28      795.41     53.29 o 
  26   6   6       22.64        5.02     17.56 o 
  28   6   6       61.02       56.15     22.69 o 
  30   6   6        4.59       -2.01     25.99 o 
  32   6   6        0.24      -26.96     26.96 o 
  34   6   6       69.83       65.04     59.18 o 
 -33   7   6      397.60      342.76     47.22 o 
 -31   7   6      772.63      916.16     64.21 o 
 -29   7   6        3.56        3.96     26.55 o 
 -27   7   6       34.11       17.68     24.21 o 
 -25   7   6       10.80        7.41     22.55 o 
 -23   7   6     1595.33     1651.25     77.71 o 
 -21   7   6      259.20      238.23     40.45 o 
 -19   7   6       10.80       13.28     13.53 o 
 -17   7   6       65.42       58.81     14.34 o 
 -15   7   6        0.00        8.76     11.47 o 
 -13   7   6      118.04      123.93     16.58 o 
 -11   7   6       11.24        8.19      9.37 o 
  -9   7   6       64.65       62.33     12.08 o 
  -7   7   6      147.16      140.32     19.27 o 
  -5   7   6       31.27       42.67     11.29 o 
  -3   7   6      129.49      141.52     16.83 o 
  -1   7   6      217.22      212.20     15.32 o 
   1   7   6        1.10        8.72      9.07 o 
   3   7   6      376.68      396.90     27.49 o 
   5   7   6       41.94       42.88      9.32 o 
   7   7   6        0.63        6.43      8.98 o 
   9   7   6        5.07        3.20      9.15 o 
  11   7   6       28.73       28.02     10.53 o 
  13   7   6        0.95       20.34      9.88 o 
  15   7   6       22.37       31.02     10.25 o 
  17   7   6        6.73        7.97     10.36 o 
  19   7   6       16.27       19.76     11.45 o 
  21   7   6        0.00        0.70     11.81 o 
  23   7   6       34.69       17.02     15.97 o 
  25   7   6      319.73      370.13     28.32 o 
  27   7   6      144.03      148.23     37.46 o 
  29   7   6        1.04      -15.87     30.99 o 
  31   7   6        0.26      -17.16     29.57 o 
 -30   8   6       62.73       50.13     45.64 o 
 -28   8   6       98.16      116.68     31.15 o 
 -26   8   6       59.60       13.04     42.49 o 
 -24   8   6        0.09       -2.34     23.68 o 
 -22   8   6        0.49      -16.24     25.82 o 
 -20   8   6       50.21       34.71     35.54 o 
 -18   8   6      205.97      208.33     21.66 o 
 -16   8   6        7.56       22.51     19.75 o 
 -14   8   6      106.18      141.52     19.00 o 
 -12   8   6       54.08       57.11     12.76 o 
 -10   8   6       15.78       32.35     13.43 o 
  -8   8   6        2.09       32.07     12.91 o 
  -6   8   6      200.85      191.97     17.64 o 
  -4   8   6       16.80       27.04     12.08 o 
  -2   8   6       34.79       29.95     12.09 o 
   0   8   6       27.11        6.81     14.59 o 
   2   8   6        5.81       21.57     12.69 o 
   4   8   6        9.16       33.09     14.18 o 
   6   8   6        1.70       11.82     14.05 o 
   8   8   6       20.23       23.15     11.38 o 
  10   8   6       10.08       10.12     10.37 o 
  12   8   6       18.26        8.49      9.52 o 
  14   8   6       71.05       97.93     16.26 o 
  16   8   6       33.71       55.56     12.77 o 
  18   8   6        0.80        7.32     12.66 o 
  20   8   6        3.64       26.08     15.03 o 
  22   8   6        0.98       -9.80     15.71 o 
  24   8   6      124.04       94.18     24.01 o 
  26   8   6      108.87       78.61     26.03 o 
  28   8   6       17.04        2.42     29.07 o 
 -25   9   6      211.72      139.57     49.79 o 
 -23   9   6      185.25      112.28     47.23 o 
 -21   9   6       68.08       65.72     24.35 o 
 -19   9   6       54.79       21.69     20.69 o 
 -17   9   6      188.78      136.37     27.68 o 
 -15   9   6        0.03       18.36     32.80 o 
 -13   9   6       44.90       40.82     27.12 o 
 -11   9   6       50.90       51.25     29.24 o 
  -9   9   6        6.27       21.79     18.67 o 
  -7   9   6       36.67       55.73     16.43 o 
  -5   9   6       98.70      116.67     20.13 o 
  -3   9   6        7.23       27.85     15.26 o 
  -1   9   6        1.57       11.97     17.45 o 
   1   9   6        0.70        8.81     14.95 o 
   3   9   6        4.98       33.26     17.94 o 
   5   9   6      236.28      219.77     19.40 o 
   7   9   6      258.26      281.57     22.82 o 
   9   9   6       79.31       69.91     16.93 o 
  11   9   6        1.04       11.88     13.63 o 
  13   9   6        0.36       13.15     14.53 o 
  15   9   6       22.30       42.46     18.95 o 
  17   9   6       12.86       14.48     17.29 o 
  19   9   6       79.77       85.81     21.38 o 
  21   9   6       46.72       34.49     21.82 o 
  23   9   6       23.23      -14.79     21.46 o 
 -20  10   6       12.21      -35.90    111.40 o 
 -18  10   6       66.68      108.21     46.28 o 
 -16  10   6       47.53       26.05     44.18 o 
 -14  10   6       53.44       38.43     25.88 o 
 -12  10   6        6.11       24.03     24.37 o 
 -10  10   6       36.93       31.60     42.63 o 
  -8  10   6       51.49       55.80     24.54 o 
  -6  10   6        3.16       -5.87     21.86 o 
  -4  10   6       64.05       38.05     26.45 o 
  -2  10   6       10.50      -11.85     22.55 o 
   0  10   6        8.58      -22.65     24.18 o 
   2  10   6       22.39       14.52     19.26 o 
   4  10   6        0.78       -7.28     18.71 o 
   6  10   6        3.86        8.32     18.75 o 
   8  10   6       78.86       61.42     20.96 o 
  10  10   6       96.81      131.53     29.56 o 
  12  10   6        3.15       23.79     21.55 o 
  14  10   6       25.78       -2.50     25.55 o 
  16  10   6        0.11       -7.74     20.53 o 
  18  10   6        4.61       40.98     22.94 o 
 -11  11   6        4.84       19.95     27.12 o 
  -9  11   6        0.25       33.99     29.60 o 
  -7  11   6       26.80       25.57     28.60 o 
  -5  11   6       51.28       27.45     28.28 o 
  -3  11   6       32.65        5.62     26.34 o 
  -1  11   6        0.03      -23.71     23.71 o 
   1  11   6        5.61       17.45     23.82 o 
   3  11   6        1.35       11.73     23.67 o 
   5  11   6      111.98      103.73     26.08 o 
   7  11   6      120.92      103.97     27.71 o 
   9  11   6        0.53      -12.85     21.40 o 
 -41   1   7       76.24       90.33     52.12 o 
 -39   1   7      205.49      255.15     61.40 o 
 -37   1   7      471.25      451.36     64.78 o 
 -35   1   7        1.01      -22.26     35.28 o 
 -33   1   7      112.86       88.80     32.95 o 
 -31   1   7     1447.06     1790.66     73.37 o 
 -29   1   7      450.16      532.43     34.50 o 
 -27   1   7      117.19      119.88     22.82 o 
 -25   1   7       20.25       32.97     19.92 o 
 -23   1   7      136.49      124.38     22.52 o 
 -21   1   7     1412.37     1519.01     49.01 o 
 -19   1   7    27266.15    26116.82    290.35 o 
 -17   1   7    31682.36    30890.32    337.54 o 
 -15   1   7     1192.90     1249.05     24.35 o 
 -13   1   7        0.65       -0.54      4.55 o 
 -11   1   7      352.56      431.77     13.25 o 
  -9   1   7     1294.24     1704.76     21.04 o 
  -7   1   7     1916.14     2188.49     27.20 o 
  -5   1   7    45341.66    51093.98    434.47 o 
  -3   1   7     2930.27     3260.35     39.04 o 
  -1   1   7      101.88       76.08      4.95 o 
   1   1   7     3615.58     3395.30     40.39 o 
   3   1   7     1345.07     1242.61     16.64 o 
   5   1   7      263.49      272.19     20.11 o 
   7   1   7     8602.64     9417.83     85.62 o 
   9   1   7     4867.19     5110.53     54.80 o 
  11   1   7      685.52      705.70     14.70 o 
  13   1   7      304.16      257.25     10.40 o 
  15   1   7      233.83      239.00     11.72 o 
  17   1   7      345.74      311.08     13.36 o 
  19   1   7      982.23      964.01     20.98 o 
  21   1   7     1117.92     1095.91     23.11 o 
  23   1   7       29.33       42.80      9.84 o 
  25   1   7       19.64        8.71      9.83 o 
  27   1   7      115.90      135.59     20.10 o 
  29   1   7       32.31       27.56     12.14 o 
  31   1   7       14.07       26.03     14.99 o 
  33   1   7       17.18       24.00     18.06 o 
  35   1   7        8.65        2.02     19.72 o 
  37   1   7       85.30       75.71     28.16 o 
  39   1   7       49.43       44.91     23.48 o 
 -40   2   7       16.55       24.89     41.82 o 
 -38   2   7        9.53       13.03     38.67 o 
 -36   2   7       34.29       50.40     39.35 o 
 -34   2   7        7.21      -23.31     32.32 o 
 -32   2   7       58.56       60.04     25.36 o 
 -30   2   7       12.79       28.61     22.43 o 
 -28   2   7        8.88       37.92     20.50 o 
 -26   2   7      162.60      173.35     25.21 o 
 -24   2   7       17.44       13.81     13.20 o 
 -22   2   7        2.95       -5.93     11.66 o 
 -20   2   7      157.82      181.40     25.26 o 
 -18   2   7      110.46      110.37     16.04 o 
 -16   2   7       96.90      114.53     10.57 o 
 -14   2   7       91.83       90.83      8.63 o 
 -12   2   7       75.65       93.76     12.70 o 
 -10   2   7       62.25       45.95      8.07 o 
  -8   2   7      177.87      180.61      8.18 o 
  -6   2   7     1131.74     1202.48     18.08 o 
  -4   2   7     2748.97     2785.62     32.36 o 
  -2   2   7       57.37       76.14      5.76 o 
   0   2   7      494.71      531.49     11.92 o 
   2   2   7       85.69       65.93      4.80 o 
   4   2   7      229.36      204.47      8.57 o 
   6   2   7      457.90      443.51     11.81 o 
   8   2   7     1470.72     1393.05     19.55 o 
  10   2   7      165.83      182.98      9.71 o 
  12   2   7       25.06       26.87      7.50 o 
  14   2   7       19.90       12.44      6.26 o 
  16   2   7      120.37      123.40     10.18 o 
  18   2   7        1.44       -6.76      6.76 o 
  20   2   7       14.38       26.67      8.56 o 
  22   2   7      749.22      748.89     25.82 o 
  24   2   7        2.92       -2.59      9.06 o 
  26   2   7        7.83        8.35     11.70 o 
  28   2   7       28.80       29.10     13.14 o 
  30   2   7      134.72      113.15     18.44 o 
  32   2   7       55.80       41.72     19.37 o 
  34   2   7        0.70       -7.33     19.12 o 
  36   2   7       19.69       78.11     31.96 o 
  38   2   7       13.93        3.02     33.18 o 
 -39   3   7        0.91       13.44     43.00 o 
 -37   3   7       21.48       61.97     40.52 o 
 -35   3   7       47.25       62.15     33.40 o 
 -33   3   7      555.74      601.06     54.62 o 
 -31   3   7      540.71      569.29     43.92 o 
 -29   3   7       21.07        8.16     20.29 o 
 -27   3   7       82.55       49.47     16.90 o 
 -25   3   7       34.11       21.86     19.53 o 
 -23   3   7      804.76      906.78     35.94 o 
 -21   3   7     7610.71     7488.21    114.26 o 
 -19   3   7     5658.19     5558.52     89.43 o 
 -17   3   7      835.01      933.74     35.30 o 
 -15   3   7     3186.23     3098.52     46.03 o 
 -13   3   7       41.96       38.12      7.43 o 
 -11   3   7      758.50      857.64     38.60 o 
  -9   3   7        0.05        9.55      4.50 o 
  -7   3   7     2392.62     2700.57     33.73 o 
  -5   3   7      789.07      828.15     14.36 o 
  -3   3   7     8337.23     9066.84     84.78 o 
  -1   3   7     4664.51     4577.97     47.28 o 
   1   3   7     1125.63     1142.33     19.87 o 
   3   3   7      283.98      342.81     12.02 o 
   5   3   7      346.59      381.63     12.63 o 
   7   3   7      125.42      140.80      8.87 o 
   9   3   7     2842.58     3239.69     46.61 o 
  11   3   7      939.23     1039.39     20.22 o 
  13   3   7      756.08      737.45     19.60 o 
  15   3   7      312.22      324.57     12.96 o 
  17   3   7        7.49       -0.95      7.10 o 
  19   3   7      125.42      118.32     11.88 o 
  21   3   7      844.74      872.21     25.89 o 
  23   3   7      772.89      783.53     26.41 o 
  25   3   7       65.24       54.91     12.57 o 
  27   3   7       22.38       11.06     11.83 o 
  29   3   7       49.13       35.93     16.11 o 
  31   3   7       58.96       29.81     18.83 o 
  33   3   7      153.58      125.70     24.89 o 
  35   3   7        1.18       -0.15     30.03 o 
  37   3   7      318.27      413.37     50.06 o 
 -38   4   7      115.95       85.99     75.53 o 
 -36   4   7       12.23       30.40     38.84 o 
 -34   4   7       12.81        2.27     32.33 o 
 -32   4   7      213.18      280.12     42.12 o 
 -30   4   7       57.01       52.12     20.53 o 
 -28   4   7        0.32       -1.12     16.97 o 
 -26   4   7       84.10       57.73     18.14 o 
 -24   4   7      206.32      176.60     19.37 o 
 -22   4   7        8.26        8.22     13.46 o 
 -20   4   7        6.02        5.14     12.48 o 
 -18   4   7       10.56       21.31     11.01 o 
 -16   4   7      126.81      130.27     12.35 o 
 -14   4   7       76.62       72.84     12.33 o 
 -12   4   7       55.58       52.68      8.84 o 
 -10   4   7        3.16        2.13      7.03 o 
  -8   4   7      182.24      169.61     11.45 o 
  -6   4   7      329.68      311.93     13.85 o 
  -4   4   7      271.04      242.57     13.13 o 
  -2   4   7      204.37      236.62     21.18 o 
   0   4   7      254.61      237.28     14.90 o 
   2   4   7       12.50       11.41      5.91 o 
   4   4   7       63.79       65.58      7.57 o 
   6   4   7      133.12       90.17     19.69 o 
   8   4   7       84.71       69.80      9.80 o 
  10   4   7      513.88      558.21     16.81 o 
  12   4   7       27.98       24.90      7.21 o 
  14   4   7      154.77      135.76     10.30 o 
  16   4   7       10.07       10.86      6.95 o 
  18   4   7      128.29      125.13     11.11 o 
  20   4   7      117.45      129.67     12.55 o 
  22   4   7      365.63      355.41     19.74 o 
  24   4   7      718.10      723.23     27.69 o 
  26   4   7       42.17        3.67     16.40 o 
  28   4   7       21.35       12.37     14.64 o 
  30   4   7        0.01      -15.26     15.26 o 
  32   4   7       13.67        7.45     20.69 o 
  34   4   7        6.38       -5.38     30.24 o 
  36   4   7      185.69      288.47     45.02 o 
 -37   5   7       28.43      -54.05     54.05 o 
 -35   5   7      321.23      343.40     75.99 o 
 -33   5   7       41.83       91.48     33.29 o 
 -31   5   7        0.00       -7.79     21.92 o 
 -29   5   7       11.44       20.57     29.69 o 
 -27   5   7       11.90        1.19     18.01 o 
 -25   5   7        0.01        0.13     15.79 o 
 -23   5   7       27.16       30.03     15.25 o 
 -21   5   7     5086.98     4984.75     94.33 o 
 -19   5   7      284.26      278.77     27.60 o 
 -17   5   7       20.91       11.33     11.06 o 
 -15   5   7     1290.68     1413.93     32.98 o 
 -13   5   7       42.46       42.26     10.83 o 
 -11   5   7      115.20      112.32     10.85 o 
  -9   5   7        6.43       13.62      7.30 o 
  -7   5   7      212.10      251.37     14.81 o 
  -5   5   7       35.24       35.62      8.19 o 
  -3   5   7     1701.85     1869.50     30.70 o 
  -1   5   7     2054.96     2136.79     50.49 o 
   1   5   7      464.22      457.52     22.04 o 
   3   5   7       30.86       34.40      7.25 o 
   5   5   7      395.89      467.35     17.26 o 
   7   5   7      302.17      298.88     14.41 o 
   9   5   7      234.47      237.24     15.76 o 
  11   5   7     1423.96     1558.31     35.22 o 
  13   5   7       72.53       73.76      9.40 o 
  15   5   7       11.84        7.38      8.23 o 
  17   5   7       14.29       21.46      9.24 o 
  19   5   7        0.00        6.71      9.59 o 
  21   5   7       99.37      103.02     14.76 o 
  23   5   7      384.02      358.13     22.73 o 
  25   5   7      457.76      499.83     27.47 o 
  27   5   7        0.11      -10.03     16.39 o 
  29   5   7        0.07      -10.42     17.35 o 
  31   5   7       39.02       41.57     27.77 o 
  33   5   7        0.06      -12.43     36.05 o 
  35   5   7      224.91      323.34    148.64 o 
 -34   6   7        8.43       26.25     49.64 o 
 -32   6   7      230.07      285.62     42.75 o 
 -30   6   7      189.33      181.06     37.62 o 
 -28   6   7        0.83      -17.30     40.20 o 
 -26   6   7       50.49       58.65     24.06 o 
 -24   6   7      237.97      211.68     35.16 o 
 -22   6   7        4.49      -10.33     16.36 o 
 -20   6   7        2.26        7.14     15.18 o 
 -18   6   7      175.85      162.96     16.49 o 
 -16   6   7        2.49        9.06     11.51 o 
 -14   6   7        0.47        7.84     10.78 o 
 -12   6   7       38.13       44.22     12.57 o 
 -10   6   7        0.04       -0.49      8.57 o 
  -8   6   7       56.30       51.22      9.82 o 
  -6   6   7      122.81      142.14     12.18 o 
  -4   6   7        9.93       20.81      8.71 o 
  -2   6   7      361.71      402.97     18.70 o 
   0   6   7        4.63        8.14      8.28 o 
   2   6   7       76.92       81.11     10.93 o 
   4   6   7        1.31        4.47      7.12 o 
   6   6   7      296.43      326.86     15.98 o 
   8   6   7        9.07       17.28      8.64 o 
  10   6   7       74.45       71.98      9.44 o 
  12   6   7       97.55       95.08     10.80 o 
  14   6   7       34.83       29.66      9.20 o 
  16   6   7       36.67       37.16     10.33 o 
  18   6   7       44.41       37.84     10.70 o 
  20   6   7       17.17       20.11     11.32 o 
  22   6   7        1.14        9.96     12.64 o 
  24   6   7      682.22      659.39     30.91 o 
  26   6   7       66.14       70.29     20.66 o 
  28   6   7      107.46       57.31     22.75 o 
  30   6   7        0.48       16.87     26.46 o 
  32   6   7        8.17       67.07     36.94 o 
 -31   7   7      514.84      448.76     64.41 o 
 -29   7   7       44.34       20.16     28.52 o 
 -27   7   7        0.00        3.48     22.98 o 
 -25   7   7        6.05       21.16     27.52 o 
 -23   7   7      886.66      866.47     58.30 o 
 -21   7   7      130.10      145.32     28.75 o 
 -19   7   7        0.36       27.88     20.11 o 
 -17   7   7      119.28      145.91     28.07 o 
 -15   7   7        0.57       13.46     10.94 o 
 -13   7   7        0.70       -9.92      9.92 o 
 -11   7   7      132.87      126.15     16.57 o 
  -9   7   7       63.18       55.72     13.46 o 
  -7   7   7       20.01       19.05     10.23 o 
  -5   7   7       11.12        6.51     11.00 o 
  -3   7   7       10.09        5.80     13.77 o 
  -1   7   7       84.57       84.05     13.82 o 
   1   7   7       39.22       48.26     12.82 o 
   3   7   7       17.67       18.69      9.19 o 
   5   7   7        1.18        0.97     11.16 o 
   7   7   7      290.28      320.01     26.26 o 
   9   7   7       76.91       68.42     15.84 o 
  11   7   7       53.07       56.41     10.16 o 
  13   7   7      503.28      502.96     25.87 o 
  15   7   7       17.57       31.03     10.59 o 
  17   7   7        7.28        9.25     10.90 o 
  19   7   7       54.24       57.01     13.24 o 
  21   7   7      678.22      770.23     36.86 o 
  23   7   7        1.28       22.76     16.07 o 
  25   7   7      946.34      834.30     39.33 o 
  27   7   7       76.19       89.63     30.73 o 
  29   7   7        0.45        4.41     29.02 o 
 -28   8   7       11.07       21.14     27.85 o 
 -26   8   7       19.40       20.98     27.30 o 
 -24   8   7       48.39       37.09     37.06 o 
 -22   8   7        6.69      -36.59     36.59 o 
 -20   8   7        3.92       -4.49     22.54 o 
 -18   8   7      107.23      114.80     14.81 o 
 -16   8   7       65.96       75.45     14.93 o 
 -14   8   7        4.33       16.52     17.14 o 
 -12   8   7        0.47       22.35     11.91 o 
 -10   8   7        5.99        8.37     11.60 o 
  -8   8   7      110.23      123.01     16.62 o 
  -6   8   7      154.64      183.42     19.77 o 
  -4   8   7       54.79       54.44     14.75 o 
  -2   8   7       82.64       97.28     20.64 o 
   0   8   7        1.82        0.73     15.21 o 
   2   8   7       74.57       64.40     19.91 o 
   4   8   7        1.11       14.71     12.36 o 
   6   8   7       40.13       45.24     12.44 o 
   8   8   7       14.49       36.24     11.87 o 
  10   8   7        0.07       15.38     11.01 o 
  12   8   7       54.87       58.84     13.00 o 
  14   8   7       13.36       29.05     12.21 o 
  16   8   7        0.46       17.19     14.32 o 
  18   8   7        1.71        5.31     13.51 o 
  20   8   7       30.25       49.47     17.66 o 
  22   8   7       17.48       23.49     20.95 o 
  24   8   7       51.87       40.90     27.20 o 
  26   8   7      206.27      123.80     33.31 o 
 -25   9   7       22.53      -15.20     25.57 o 
 -23   9   7      121.66      104.26     22.95 o 
 -21   9   7       23.52      -17.34     20.10 o 
 -19   9   7        6.26       -5.65     20.96 o 
 -17   9   7       16.19       29.53     18.98 o 
 -15   9   7        7.79       12.95     17.36 o 
 -13   9   7        0.16       29.33     34.53 o 
 -11   9   7       39.05       92.00     27.94 o 
  -9   9   7      138.23      164.08     24.83 o 
  -7   9   7       19.87       47.00     28.74 o 
  -5   9   7       78.89       78.68     22.64 o 
  -3   9   7        5.80       12.45     16.71 o 
  -1   9   7        0.14       17.85     17.83 o 
   1   9   7       23.51       37.12     19.32 o 
   3   9   7       18.57       39.27     16.11 o 
   5   9   7        9.59        8.06     14.68 o 
   7   9   7      308.73      310.56     24.60 o 
   9   9   7       79.27      103.95     16.59 o 
  11   9   7        1.81       -8.91     15.36 o 
  13   9   7       39.75       41.98     18.09 o 
  15   9   7       72.40       75.49     19.28 o 
  17   9   7       11.31       18.48     20.22 o 
  19   9   7      116.79      169.18     24.81 o 
  21   9   7       58.67       51.12     24.24 o 
  23   9   7        1.14      -11.53     23.03 o 
 -18  10   7       17.14      141.75     51.72 o 
 -16  10   7       80.29      120.94     30.52 o 
 -14  10   7        2.71       21.67     27.06 o 
 -12  10   7       15.65        9.38     24.80 o 
 -10  10   7        2.88       15.59     26.53 o 
  -8  10   7      126.44      159.39     30.83 o 
  -6  10   7       96.04      106.86     52.51 o 
  -4  10   7      125.29      107.99     27.35 o 
  -2  10   7       36.00       -4.78     21.88 o 
   0  10   7        4.85        4.80     21.70 o 
   2  10   7        0.15       24.35     21.42 o 
   4  10   7       19.98        7.84     27.50 o 
   6  10   7       27.16       58.14     22.84 o 
   8  10   7        0.88      -10.38     21.53 o 
  10  10   7        3.22       13.99     17.43 o 
  12  10   7        8.85      -12.51     20.91 o 
  14  10   7        1.10        4.65     27.24 o 
  16  10   7        2.62       16.29     22.43 o 
  -9  11   7       15.26       41.21     28.26 o 
  -7  11   7      288.56      273.19     38.80 o 
  -5  11   7        0.86       -5.58     25.88 o 
  -3  11   7       79.97      114.03     29.96 o 
  -1  11   7        5.12       26.10     25.61 o 
   1  11   7        3.01      -22.28     22.28 o 
   3  11   7        0.29       34.64     26.47 o 
   5  11   7      122.46      110.97     29.22 o 
   7  11   7        4.97       -4.94     23.63 o 
 -40   0   8        8.88      -33.39     57.47 o 
 -38   0   8       13.27      -27.92     51.11 o 
 -36   0   8        0.05        3.29     38.95 o 
 -34   0   8      279.06      250.61     45.23 o 
 -32   0   8      283.71      269.28     42.61 o 
 -30   0   8       28.80       60.66     29.75 o 
 -28   0   8      315.09      328.56     97.30 o 
 -26   0   8      130.67      168.33     30.70 o 
 -24   0   8      443.57      628.70     71.16 o 
 -22   0   8      585.42      622.28     44.50 o 
 -20   0   8      407.66      432.49     30.03 o 
 -18   0   8      267.41      305.10     25.33 o 
 -16   0   8      798.01      852.34     34.83 o 
 -14   0   8      235.68      252.15     27.90 o 
 -12   0   8       69.77       97.86      9.22 o 
 -10   0   8     1559.40     1587.09     26.80 o 
  -8   0   8        2.04        9.61      5.51 o 
  -6   0   8      101.79       96.43      9.35 o 
  -4   0   8     1322.30     1428.52     25.90 o 
  -2   0   8     2636.14     2524.54     58.57 o 
   0   0   8     1501.64     1619.94     27.22 o 
   2   0   8       53.58       34.34      8.41 o 
   4   0   8      255.96      331.97     17.67 o 
   6   0   8      422.22      414.29     14.59 o 
   8   0   8      905.08      966.34     22.17 o 
  10   0   8      133.49      231.02     12.85 o 
  12   0   8     1051.85      973.38     26.51 o 
  14   0   8       30.48       41.97      8.42 o 
  16   0   8        1.15       -1.10      7.28 o 
  18   0   8        7.71       12.36     10.12 o 
  20   0   8      413.80      403.68     24.00 o 
  22   0   8       33.71       16.01     12.05 o 
  24   0   8      142.12      118.30     17.19 o 
  26   0   8      271.50      304.45     25.76 o 
  28   0   8       32.52       31.91     16.88 o 
  30   0   8        2.46      -14.77     18.41 o 
  32   0   8       30.67       18.13     43.84 o 
  34   0   8       62.47       71.80     25.93 o 
  36   0   8        9.12       32.40     24.72 o 
  38   0   8       31.69       37.63     34.26 o 
 -39   1   8        8.76      -19.36     39.82 o 
 -37   1   8       35.19       -6.15     38.49 o 
 -35   1   8      308.08      287.73     54.96 o 
 -33   1   8      204.04      299.58     44.48 o 
 -31   1   8      221.41      209.77     38.12 o 
 -29   1   8      226.83      289.08     35.32 o 
 -27   1   8       79.14       69.25     22.51 o 
 -25   1   8      172.52      184.04     22.35 o 
 -23   1   8      327.97      323.48     27.15 o 
 -21   1   8        0.31        3.79     13.14 o 
 -19   1   8     7884.73     7650.28    107.12 o 
 -17   1   8     4833.96     4671.30     67.22 o 
 -15   1   8     3559.78     3360.96     48.60 o 
 -13   1   8     2942.60     2813.21     35.35 o 
 -11   1   8      486.29      510.36     16.05 o 
  -9   1   8       21.83       15.40      4.69 o 
  -7   1   8      786.95     1158.19     22.73 o 
  -5   1   8      102.16      123.43      7.49 o 
  -3   1   8     5026.51     5652.44     59.79 o 
  -1   1   8     1526.08     1568.55     18.71 o 
   1   1   8        8.63        1.36      3.78 o 
   3   1   8     1822.79     1636.77     19.67 o 
   5   1   8      103.51       63.80      6.20 o 
   7   1   8       63.24       42.39      4.60 o 
   9   1   8     1024.48     1040.49     75.16 o 
  11   1   8       92.02       98.70     12.02 o 
  13   1   8       33.09       31.26      6.24 o 
  15   1   8        1.04       -2.58      5.80 o 
  17   1   8      339.12      311.61     12.96 o 
  19   1   8      454.03      456.50     16.14 o 
  21   1   8       57.86       41.23      8.66 o 
  23   1   8       33.14       24.42     10.45 o 
  25   1   8       26.93       -9.82     10.02 o 
  27   1   8       40.22       37.76     12.81 o 
  29   1   8       24.50       31.51     11.87 o 
  31   1   8        8.41        2.29     12.85 o 
  33   1   8        3.35       -1.85     15.88 o 
  35   1   8       45.25       46.83     23.20 o 
  37   1   8      169.34      174.42     34.40 o 
 -40   2   8       15.52       29.69     44.56 o 
 -38   2   8        9.97        0.88     40.40 o 
 -36   2   8       30.38       28.79     52.42 o 
 -34   2   8       30.17       32.84     38.57 o 
 -32   2   8      202.56      249.78     40.00 o 
 -30   2   8        3.11        0.06     25.98 o 
 -28   2   8      238.02      237.58     31.11 o 
 -26   2   8      143.50      140.36     25.99 o 
 -24   2   8      224.32      287.53     21.66 o 
 -22   2   8      601.09      635.59     29.55 o 
 -20   2   8       66.89       54.61     13.75 o 
 -18   2   8       77.92       81.91     13.61 o 
 -16   2   8      187.59      251.23     18.49 o 
 -14   2   8      536.00      562.81     17.52 o 
 -12   2   8      107.89      109.50      8.64 o 
 -10   2   8      962.91      946.19     20.43 o 
  -8   2   8        2.30        0.80      4.13 o 
  -6   2   8       37.30       23.91      5.54 o 
  -4   2   8      407.75      455.92     12.87 o 
  -2   2   8      466.39      529.49     16.52 o 
   0   2   8     1885.18     1883.65     21.04 o 
   2   2   8       39.55       44.34      5.30 o 
   4   2   8      249.64      246.20      8.84 o 
   6   2   8      170.40      218.55      8.25 o 
   8   2   8       65.04       86.15      6.74 o 
  10   2   8      836.62      912.75     19.85 o 
  12   2   8      331.71      363.95     12.16 o 
  14   2   8       52.43       49.37      8.11 o 
  16   2   8       28.76       32.98      9.17 o 
  18   2   8       99.36      104.77     11.61 o 
  20   2   8      288.29      242.12     14.14 o 
  22   2   8       72.61       50.06     10.10 o 
  24   2   8      243.42      188.40     13.90 o 
  26   2   8       95.12      100.64     20.47 o 
  28   2   8       80.85       98.02     16.29 o 
  30   2   8        3.29       -1.90     14.86 o 
  32   2   8        0.02       -1.54     18.42 o 
  34   2   8        0.91       30.42     27.00 o 
  36   2   8        8.55       -2.34     30.28 o 
  38   2   8       18.28       12.19     34.73 o 
 -39   3   8       10.02       27.08     43.95 o 
 -37   3   8      125.06       76.92     44.15 o 
 -35   3   8      261.93      236.73     50.51 o 
 -33   3   8      380.32      404.35     58.22 o 
 -31   3   8      325.95      391.15     39.70 o 
 -29   3   8      298.50      309.80     35.03 o 
 -27   3   8      221.61      225.89     23.26 o 
 -25   3   8       54.56       84.00     21.41 o 
 -23   3   8       29.94       39.30     15.35 o 
 -21   3   8       56.02       46.59     15.63 o 
 -19   3   8     9666.98     9411.08    137.15 o 
 -17   3   8     4115.57     3891.35     68.13 o 
 -15   3   8    10183.76     9820.63    116.82 o 
 -13   3   8      825.06      820.46     31.15 o 
 -11   3   8       12.93        0.90      6.00 o 
  -9   3   8       29.42       14.41      5.58 o 
  -7   3   8      312.40      450.73     15.67 o 
  -5   3   8       17.34       13.91      5.15 o 
  -3   3   8     7852.42     8403.31     88.55 o 
  -1   3   8       42.27       53.32      6.14 o 
   1   3   8      154.39      192.22     10.37 o 
   3   3   8     1831.67     1738.60     26.47 o 
   5   3   8      146.04      125.57      9.58 o 
   7   3   8      214.01      254.13     13.82 o 
   9   3   8      617.36      674.69     15.69 o 
  11   3   8       30.07       49.07      6.90 o 
  13   3   8      106.20       96.09      8.52 o 
  15   3   8       58.10       43.99      7.92 o 
  17   3   8       95.07       86.51     10.46 o 
  19   3   8      205.91      182.72     14.29 o 
  21   3   8       16.81        4.87     10.30 o 
  23   3   8      536.42      529.22     30.03 o 
  25   3   8       58.32       49.32     13.02 o 
  27   3   8        6.81       -5.35     12.08 o 
  29   3   8       14.60       41.26     16.99 o 
  31   3   8        2.14       -5.80     17.63 o 
  33   3   8       19.98       44.05     25.68 o 
  35   3   8       40.13       62.32     32.79 o 
  37   3   8      551.26      616.61     57.84 o 
 -38   4   8        2.30       28.75     46.79 o 
 -36   4   8       62.61       88.84     46.06 o 
 -34   4   8       39.84       41.61     33.69 o 
 -32   4   8       82.99       81.96     39.12 o 
 -30   4   8        1.30       -3.09     20.62 o 
 -28   4   8      139.45      148.96     34.20 o 
 -26   4   8      122.56      147.08     21.87 o 
 -24   4   8       60.79       66.54     20.21 o 
 -22   4   8      246.56      272.85     21.75 o 
 -20   4   8        2.49        5.15     12.65 o 
 -18   4   8        2.77      -12.66     16.43 o 
 -16   4   8        3.04       -7.64      9.23 o 
 -14   4   8      347.80      398.06     17.15 o 
 -12   4   8       24.84       24.84      7.96 o 
 -10   4   8      239.27      221.77     12.66 o 
  -8   4   8       48.23       35.86      7.42 o 
  -6   4   8        0.80        5.07      6.47 o 
  -4   4   8       63.18       57.57      7.46 o 
  -2   4   8       30.25       19.94      6.15 o 
   0   4   8     1129.50     1126.90     22.33 o 
   2   4   8       19.49       28.05      7.07 o 
   4   4   8      156.28      162.42     10.16 o 
   6   4   8       22.19       16.36      7.19 o 
   8   4   8       62.07       61.57      8.23 o 
  10   4   8      675.28      716.43     22.32 o 
  12   4   8      216.87      233.10     14.20 o 
  14   4   8        6.36        6.20      6.99 o 
  16   4   8       27.98        8.87      7.64 o 
  18   4   8      159.71      140.33     11.84 o 
  20   4   8      190.00      191.03     14.22 o 
  22   4   8        0.83       12.07     11.01 o 
  24   4   8      578.53      558.43     25.26 o 
  26   4   8       74.50       71.54     15.51 o 
  28   4   8       16.09       28.31     16.02 o 
  30   4   8       31.40       57.58     20.14 o 
  32   4   8       19.30       37.40     35.04 o 
  34   4   8        0.18       23.28     35.84 o 
  36   4   8       38.47      119.67     40.57 o 
 -35   5   8       83.02       87.24     61.72 o 
 -33   5   8       61.61       67.90     39.78 o 
 -31   5   8        6.73       -4.30     22.80 o 
 -29   5   8       32.66        5.28     43.79 o 
 -27   5   8        0.73        0.12     20.62 o 
 -25   5   8       22.23       29.96     16.97 o 
 -23   5   8      196.54      204.45     24.37 o 
 -21   5   8      335.03      301.13     26.77 o 
 -19   5   8        3.74      -11.24     13.94 o 
 -17   5   8       42.43       50.40     13.69 o 
 -15   5   8     2217.30     2220.42     43.14 o 
 -13   5   8     1781.85     1846.45     33.35 o 
 -11   5   8      296.24      290.24     15.32 o 
  -9   5   8        0.47        2.91      7.65 o 
  -7   5   8        2.73        0.53      7.43 o 
  -5   5   8       85.52       90.12     10.52 o 
  -3   5   8     1591.84     1579.64     31.66 o 
  -1   5   8     3057.50     3202.43     47.51 o 
   1   5   8       95.74       78.35      9.66 o 
   3   5   8       86.04       91.78     11.10 o 
   5   5   8       48.73       56.64      9.31 o 
   7   5   8       63.90       55.45      8.62 o 
   9   5   8      908.60      898.68     24.49 o 
  11   5   8      247.49      310.06     17.53 o 
  13   5   8      236.39      206.31     13.06 o 
  15   5   8       93.30       66.21      9.85 o 
  17   5   8      101.49       94.62     15.53 o 
  19   5   8      191.73      212.79     18.78 o 
  21   5   8        0.27       -6.89     11.74 o 
  23   5   8     1807.09     2088.07     56.90 o 
  25   5   8      136.80      121.63     18.66 o 
  27   5   8      101.01      111.26     21.76 o 
  29   5   8       59.56       41.57     21.10 o 
  31   5   8        4.93      -12.73     26.10 o 
  33   5   8        4.58       29.33     41.10 o 
 -34   6   8       13.90        8.03     51.62 o 
 -32   6   8        6.00      -21.04     51.24 o 
 -30   6   8       75.40       12.69     28.11 o 
 -28   6   8       36.21      -18.27     31.98 o 
 -26   6   8      110.77       77.77     26.44 o 
 -24   6   8       17.32      -11.42     27.87 o 
 -22   6   8        3.51       -6.13     16.99 o 
 -20   6   8       15.58        5.33     16.61 o 
 -18   6   8        0.03       -0.24     14.19 o 
 -16   6   8       18.01        8.65     10.96 o 
 -14   6   8        6.70       -5.09      9.57 o 
 -12   6   8       30.01       48.05     10.66 o 
 -10   6   8       12.96       23.46      9.52 o 
  -8   6   8       48.42       49.88     13.24 o 
  -6   6   8       65.48       71.22     10.90 o 
  -4   6   8      112.12      147.85     14.12 o 
  -2   6   8        3.05        7.20      9.35 o 
   0   6   8       99.66       88.19     11.91 o 
   2   6   8       64.47       74.33     10.94 o 
   4   6   8      133.46      143.54     12.89 o 
   6   6   8        2.78        7.85     11.16 o 
   8   6   8       27.07       23.74      8.45 o 
  10   6   8       31.83       30.32      9.54 o 
  12   6   8      265.83      273.80     15.38 o 
  14   6   8        0.91        5.61      9.47 o 
  16   6   8        6.50       23.55      9.81 o 
  18   6   8        9.92        1.24     10.66 o 
  20   6   8      109.31      114.08     14.70 o 
  22   6   8       84.11      117.96     16.18 o 
  24   6   8      421.70      432.79     28.91 o 
  26   6   8      265.01      254.42     28.54 o 
  28   6   8        0.03       -9.68     23.92 o 
  30   6   8       17.36        2.81     40.61 o 
  32   6   8       10.33       25.87     42.94 o 
 -31   7   8       31.37      -31.24     31.96 o 
 -29   7   8        0.01      -12.25     30.07 o 
 -27   7   8       36.07       26.48     26.39 o 
 -25   7   8       47.79       30.20     26.72 o 
 -23   7   8       20.23       27.01     22.93 o 
 -21   7   8      207.10      215.13     34.10 o 
 -19   7   8       86.35       71.83     17.23 o 
 -17   7   8       11.11       20.73     12.03 o 
 -15   7   8       46.18       51.93     16.04 o 
 -13   7   8      407.17      466.09     23.18 o 
 -11   7   8      184.41      196.94     17.26 o 
  -9   7   8       49.40       50.03     14.75 o 
  -7   7   8      136.01      149.02     14.41 o 
  -5   7   8      559.02      580.59     44.07 o 
  -3   7   8      301.18      341.72     20.67 o 
  -1   7   8      395.57      411.83     33.60 o 
   1   7   8      487.92      521.07     30.21 o 
   3   7   8       32.88       32.33     10.88 o 
   5   7   8       93.72      100.65     17.33 o 
   7   7   8       52.34       32.40     10.87 o 
   9   7   8     1732.44     1718.25     33.04 o 
  11   7   8       40.72       51.99     12.37 o 
  13   7   8      805.40      866.26     34.23 o 
  15   7   8        4.50        0.46     10.58 o 
  17   7   8       16.93       25.35     11.65 o 
  19   7   8        0.00        1.45     12.39 o 
  21   7   8      124.64      144.36     20.06 o 
  23   7   8       60.59       45.08     17.97 o 
  25   7   8      229.64      186.30     35.57 o 
  27   7   8       51.77       77.07     30.99 o 
  29   7   8       19.80       48.45     31.62 o 
 -28   8   8        7.12      -14.98     37.58 o 
 -26   8   8       66.99       49.57     23.16 o 
 -24   8   8        2.52       -6.09     21.29 o 
 -22   8   8        8.30       43.61     20.73 o 
 -20   8   8       75.12       64.55     20.10 o 
 -18   8   8        3.05        2.11     15.41 o 
 -16   8   8       84.28       85.83     14.84 o 
 -14   8   8        2.11       18.02     16.53 o 
 -12   8   8        1.15       33.48     13.22 o 
 -10   8   8       17.30        3.31     12.10 o 
  -8   8   8       12.52        5.28     13.60 o 
  -6   8   8      280.13      257.71     20.10 o 
  -4   8   8      108.76      105.26     16.20 o 
  -2   8   8       12.44       16.14     13.28 o 
   0   8   8        4.22       10.91     15.00 o 
   2   8   8       15.08       25.60     12.90 o 
   4   8   8        0.10       21.21     14.55 o 
   6   8   8       83.86       73.78     13.75 o 
   8   8   8        4.93       15.72     14.16 o 
  10   8   8        0.72        5.50     10.45 o 
  12   8   8       25.27       28.08     12.35 o 
  14   8   8       37.37       82.04     15.81 o 
  16   8   8        4.28        4.79     15.30 o 
  18   8   8       36.43       26.79     16.50 o 
  20   8   8       20.24       47.53     17.86 o 
  22   8   8       10.26        0.78     21.46 o 
  24   8   8       12.70       22.42     23.58 o 
  26   8   8      240.76      273.18     39.56 o 
 -23   9   8       15.60      -32.67     32.67 o 
 -21   9   8        0.37      -30.78     30.78 o 
 -19   9   8        0.02      -12.23     24.99 o 
 -17   9   8      123.43      139.99     26.08 o 
 -15   9   8        0.27      -17.17     17.17 o 
 -13   9   8        0.15        3.47     22.86 o 
 -11   9   8      125.90      152.23     24.78 o 
  -9   9   8        3.33       15.34     34.60 o 
  -7   9   8      188.29      160.19     39.61 o 
  -5   9   8     1137.66     1137.99     76.73 o 
  -3   9   8        1.51       16.02     25.94 o 
  -1   9   8       52.63       69.72     22.89 o 
   1   9   8      232.70      214.05     40.51 o 
   3   9   8        4.42       13.69     16.13 o 
   5   9   8       13.79        9.71     15.60 o 
   7   9   8      329.74      287.81     29.96 o 
   9   9   8       76.27       64.11     17.41 o 
  11   9   8        3.67        0.91     17.10 o 
  13   9   8       55.10       38.80     18.65 o 
  15   9   8       90.95       82.47     30.41 o 
  17   9   8        1.78       19.96     20.97 o 
  19   9   8      121.01      132.40     31.52 o 
  21   9   8      117.90       91.97     25.54 o 
 -18  10   8       13.64        4.66     27.78 o 
 -16  10   8       79.95       53.72     34.07 o 
 -14  10   8       42.59       31.58     32.84 o 
 -12  10   8       12.54      -15.81     26.07 o 
 -10  10   8        3.18       52.94     27.44 o 
  -8  10   8       30.58       38.72     27.46 o 
  -6  10   8      183.18      206.44     33.96 o 
  -4  10   8       28.05       35.82     26.04 o 
  -2  10   8        0.33       37.89     24.56 o 
   0  10   8        5.01        7.91     22.65 o 
   2  10   8        0.00       17.40     22.19 o 
   4  10   8        8.81       17.78     22.44 o 
   6  10   8       38.61       74.56     36.37 o 
   8  10   8       25.66       30.06     24.74 o 
  10  10   8        5.11       11.46     17.78 o 
  12  10   8        0.05       15.18     22.61 o 
  14  10   8       26.30       34.72     27.88 o 
  16  10   8        1.02       26.69     23.81 o 
  -7  11   8      745.38      840.20    102.39 o 
  -5  11   8      141.08      119.75     32.74 o 
  -3  11   8       22.03       33.35     27.57 o 
  -1  11   8        3.64      -13.80     25.18 o 
   1  11   8        1.23        2.60     24.34 o 
   3  11   8       13.25       41.11     26.74 o 
   5  11   8      136.55      119.00     29.95 o 
 -39   1   9      126.81      187.05     53.27 o 
 -37   1   9       15.43       11.44     56.87 o 
 -35   1   9       31.75       -9.27     37.18 o 
 -33   1   9      134.41       86.05     35.85 o 
 -31   1   9     1934.32     2146.31     85.61 o 
 -29   1   9     2777.72     3092.55    107.08 o 
 -27   1   9      100.14      130.01     25.11 o 
 -25   1   9        0.02      -17.43     17.43 o 
 -23   1   9      100.85      123.66     21.65 o 
 -21   1   9      486.99      519.53     29.62 o 
 -19   1   9      248.98      223.08     18.61 o 
 -17   1   9    27142.68    25526.33    268.93 o 
 -15   1   9     1226.51     1188.63     28.11 o 
 -13   1   9       23.87       28.75      8.03 o 
 -11   1   9     1849.24     1850.39     28.68 o 
  -9   1   9      118.99      106.00      7.85 o 
  -7   1   9       16.98       17.76      3.82 o 
  -5   1   9        4.91       31.40      6.33 o 
  -3   1   9     1452.74     1491.65     18.52 o 
  -1   1   9      375.89      383.03      9.29 o 
   1   1   9     2073.35     2070.25     23.73 o 
   3   1   9      414.39      414.00     10.44 o 
   5   1   9     1828.44     1828.51     21.36 o 
   7   1   9        7.79        3.90      4.26 o 
   9   1   9      117.01       94.69     13.71 o 
  11   1   9      159.07      205.07     21.46 o 
  13   1   9     1300.04     1113.99     21.23 o 
  15   1   9        2.68        1.42      6.22 o 
  17   1   9        1.96       14.26      7.07 o 
  19   1   9       99.61       87.28      9.44 o 
  21   1   9      167.43      125.97     15.64 o 
  23   1   9      177.95      194.36     15.82 o 
  25   1   9      206.86      244.51     22.82 o 
  27   1   9      428.82      484.90     24.81 o 
  29   1   9       12.96       21.40     11.79 o 
  31   1   9        6.44        8.43     13.09 o 
  33   1   9       21.87       -4.63     16.68 o 
  35   1   9       79.43      137.41     29.40 o 
  37   1   9       20.88       45.88     29.54 o 
 -38   2   9        0.00       -1.67     42.51 o 
 -36   2   9       43.99       44.00     72.86 o 
 -34   2   9       65.54       16.08     68.47 o 
 -32   2   9      522.35      471.04     50.94 o 
 -30   2   9       53.68       46.75     32.64 o 
 -28   2   9      112.37      159.09     37.08 o 
 -26   2   9        0.43       22.72     20.08 o 
 -24   2   9       27.68       -4.88     17.78 o 
 -22   2   9        6.30        7.71     13.56 o 
 -20   2   9      104.89      105.01     16.78 o 
 -18   2   9      113.08      101.13     21.13 o 
 -16   2   9      542.87      673.24     25.95 o 
 -14   2   9       11.56       16.13      9.06 o 
 -12   2   9        6.46       -1.83      5.61 o 
 -10   2   9      294.30      282.07     12.33 o 
  -8   2   9      242.38      242.87     17.04 o 
  -6   2   9      106.58      102.91      7.28 o 
  -4   2   9      403.83      466.20     13.67 o 
  -2   2   9       39.14       38.03      5.54 o 
   0   2   9      203.07      165.81      7.68 o 
   2   2   9       26.27       37.68      4.66 o 
   4   2   9      127.49      128.15      6.90 o 
   6   2   9        2.10       -4.43      4.43 o 
   8   2   9        3.83        1.74      4.52 o 
  10   2   9      404.92      354.57     12.02 o 
  12   2   9       35.24       25.32      6.50 o 
  14   2   9      193.18      154.78     11.03 o 
  16   2   9        2.70        0.10      8.09 o 
  18   2   9       22.31       20.69      8.76 o 
  20   2   9       56.68       66.85     10.17 o 
  22   2   9        7.50       19.76      9.17 o 
  24   2   9       56.82       58.72     12.27 o 
  26   2   9        2.66        1.17     12.08 o 
  28   2   9       15.84        3.11     12.95 o 
  30   2   9        0.48       -4.77     14.12 o 
  32   2   9        5.87       -4.22     17.66 o 
  34   2   9        8.23       38.16     30.17 o 
  36   2   9        0.15       46.11     32.36 o 
 -39   3   9        0.80      -16.74     45.43 o 
 -37   3   9        4.45       25.86     41.89 o 
 -35   3   9       10.78      -10.21     37.09 o 
 -33   3   9      302.63      208.24     91.62 o 
 -31   3   9       53.66      109.50     39.59 o 
 -29   3   9      799.42      943.06     55.15 o 
 -27   3   9      788.32      912.98     64.18 o 
 -25   3   9       42.34       24.50     16.78 o 
 -23   3   9       57.23       45.93     16.68 o 
 -21   3   9      106.90       99.72     18.26 o 
 -19   3   9      124.24      145.75     19.82 o 
 -17   3   9     1521.89     1442.61     39.89 o 
 -15   3   9    15269.44    14836.13    189.07 o 
 -13   3   9      160.11      194.64     11.99 o 
 -11   3   9      136.34      141.54     10.27 o 
  -9   3   9      894.57      948.21     24.53 o 
  -7   3   9     1800.76     1757.74     28.17 o 
  -5   3   9        9.41       -3.78      6.21 o 
  -3   3   9     1126.90     1406.61     23.05 o 
  -1   3   9       14.50       13.88      6.26 o 
   1   3   9       11.27       15.03      6.12 o 
   3   3   9      694.82      711.55     21.95 o 
   5   3   9       53.44       44.58      6.58 o 
   7   3   9       46.67       30.30      8.61 o 
   9   3   9      108.57      163.12      9.54 o 
  11   3   9     2791.68     2452.02     33.03 o 
  13   3   9      191.87      159.75     10.29 o 
  15   3   9       28.62       16.56      7.79 o 
  17   3   9       57.03       37.01     11.58 o 
  19   3   9        7.23       18.02      9.89 o 
  21   3   9      635.08      696.95     25.95 o 
  23   3   9      106.37       99.68     14.09 o 
  25   3   9      563.62      650.86     26.69 o 
  27   3   9       14.31      -12.62     12.62 o 
  29   3   9        2.96      -15.55     15.55 o 
  31   3   9        6.06       10.64     18.50 o 
  33   3   9       65.29       57.50     30.19 o 
  35   3   9       27.54       24.96     34.01 o 
 -36   4   9       60.77       32.36     45.35 o 
 -34   4   9        6.70        2.46     39.36 o 
 -32   4   9      145.18      120.90     43.41 o 
 -30   4   9       20.59        1.66     37.49 o 
 -28   4   9       48.32       63.73     21.46 o 
 -26   4   9       14.27       10.88     17.64 o 
 -24   4   9        4.13      -17.77     18.02 o 
 -22   4   9        0.31      -20.60     21.62 o 
 -20   4   9       63.45       49.53     16.10 o 
 -18   4   9       28.29       30.56     13.36 o 
 -16   4   9       77.78      106.76     18.75 o 
 -14   4   9       85.74      110.03     11.01 o 
 -12   4   9      185.38      170.10     11.85 o 
 -10   4   9        8.82        0.14      7.73 o 
  -8   4   9       27.32       34.74      8.16 o 
  -6   4   9       16.14        3.57      7.01 o 
  -4   4   9      605.54      657.44     19.73 o 
  -2   4   9      234.96      228.35     11.64 o 
   0   4   9        1.70       -0.95      7.12 o 
   2   4   9       70.74       51.44      9.06 o 
   4   4   9      122.70      129.68      9.43 o 
   6   4   9       53.43       48.75      8.55 o 
   8   4   9       15.48       13.07      7.41 o 
  10   4   9      374.21      326.53     15.14 o 
  12   4   9      436.79      392.28     17.50 o 
  14   4   9       82.50       87.68     10.35 o 
  16   4   9        7.16        8.88      8.10 o 
  18   4   9        2.42        5.75      8.56 o 
  20   4   9        8.18        4.73     10.67 o 
  22   4   9       25.43       31.24     12.56 o 
  24   4   9       86.84       75.01     16.92 o 
  26   4   9       14.63       -0.36     15.75 o 
  28   4   9       14.33       -9.48     14.32 o 
  30   4   9        2.02       12.93     20.61 o 
  32   4   9       10.15       35.34     31.33 o 
  34   4   9        5.81       28.14     32.48 o 
 -35   5   9       21.36       32.74     52.19 o 
 -33   5   9      364.87      294.13     71.42 o 
 -31   5   9        0.16      -31.13     31.39 o 
 -29   5   9       16.46        0.94     22.11 o 
 -27   5   9      544.36      589.67     46.82 o 
 -25   5   9      772.66      869.61     50.40 o 
 -23   5   9        4.01      -19.81     19.81 o 
 -21   5   9       21.79       20.68     16.60 o 
 -19   5   9      146.33      157.03     24.12 o 
 -17   5   9      489.06      540.20     34.73 o 
 -15   5   9     4071.18     4159.61     58.41 o 
 -13   5   9     4876.06     4766.60     63.76 o 
 -11   5   9       20.30        2.77      8.89 o 
  -9   5   9      133.38      136.82     11.98 o 
  -7   5   9       42.37       31.29      8.88 o 
  -5   5   9        7.91        0.36      7.88 o 
  -3   5   9     1337.73     1284.13     29.05 o 
  -1   5   9      737.24      846.27     31.21 o 
   1   5   9      447.13      452.01     22.32 o 
   3   5   9        6.07        9.77      9.33 o 
   5   5   9      304.61      319.01     23.09 o 
   7   5   9        9.32       -4.37      7.39 o 
   9   5   9      274.30      263.20     14.20 o 
  11   5   9     3148.11     3084.55     44.08 o 
  13   5   9       17.45       18.44      9.16 o 
  15   5   9       90.04       70.08     12.95 o 
  17   5   9        0.00       -3.63      9.63 o 
  19   5   9        1.66       -9.91      9.91 o 
  21   5   9       16.87        4.90     12.00 o 
  23   5   9      129.61      182.50     19.50 o 
  25   5   9        1.20      -13.99     16.13 o 
  27   5   9        0.92      -22.28     23.55 o 
  29   5   9        9.04        9.91     23.24 o 
  31   5   9       32.84       28.52     29.62 o 
  33   5   9        5.94       45.66     43.71 o 
 -34   6   9       15.98       -9.52     45.59 o 
 -32   6   9        1.54        1.02     30.90 o 
 -30   6   9        4.99      -11.26     29.17 o 
 -28   6   9       10.08      -24.70     36.99 o 
 -26   6   9        1.45      -24.36     24.36 o 
 -24   6   9        3.32        4.49     18.87 o 
 -22   6   9        7.08        4.00     18.16 o 
 -20   6   9       16.19       -5.67     16.81 o 
 -18   6   9       33.34       16.66     14.65 o 
 -16   6   9        0.68       12.36     10.99 o 
 -14   6   9        0.53       11.39     10.80 o 
 -12   6   9      232.15      220.65     16.57 o 
 -10   6   9       37.27       40.64     10.79 o 
  -8   6   9       52.13       43.06     11.27 o 
  -6   6   9        2.06       -8.10      9.19 o 
  -4   6   9     1100.17     1155.97     31.41 o 
  -2   6   9      301.18      330.88     19.38 o 
   0   6   9       68.14       82.32     11.59 o 
   2   6   9       70.87       86.49     12.01 o 
   4   6   9       29.21       28.10     10.20 o 
   6   6   9       31.00       38.89     10.59 o 
   8   6   9      166.50      167.73     12.81 o 
  10   6   9      124.12      126.22     12.90 o 
  12   6   9      393.36      368.58     18.60 o 
  14   6   9      123.71      111.57     12.74 o 
  16   6   9        1.33        7.43     10.22 o 
  18   6   9        7.97       21.64     12.35 o 
  20   6   9       17.92       10.03     11.92 o 
  22   6   9        3.06        0.54     14.78 o 
  24   6   9       11.33        6.93     17.89 o 
  26   6   9      215.01      266.64     38.67 o 
  28   6   9        9.79       -0.81     27.42 o 
  30   6   9        1.70       -5.65     29.16 o 
 -31   7   9       20.65        2.12     33.30 o 
 -29   7   9        6.11      -16.94     30.83 o 
 -27   7   9      132.43      107.39     35.09 o 
 -25   7   9      351.88      342.44     30.81 o 
 -23   7   9        6.38       19.10     19.46 o 
 -21   7   9      110.09      126.54     21.68 o 
 -19   7   9      177.82      219.52     21.40 o 
 -17   7   9       72.93       73.44     15.03 o 
 -15   7   9       75.81       69.72     13.77 o 
 -13   7   9     3306.01     3361.86     53.48 o 
 -11   7   9      761.56      781.68     36.58 o 
  -9   7   9      266.72      301.38     19.41 o 
  -7   7   9       86.31       63.77     13.18 o 
  -5   7   9      988.58     1020.80     36.02 o 
  -3   7   9     2613.45     2632.14     55.51 o 
  -1   7   9     1071.90     1084.58     34.87 o 
   1   7   9     1564.23     1602.25     35.38 o 
   3   7   9       12.73       16.19     11.03 o 
   5   7   9       11.03       17.88     12.24 o 
   7   7   9       39.97       60.66     12.27 o 
   9   7   9      373.68      378.52     18.75 o 
  11   7   9       69.15       33.72     11.95 o 
  13   7   9      155.70      153.09     15.06 o 
  15   7   9       83.01       72.74     13.26 o 
  17   7   9        0.67       -8.10     12.06 o 
  19   7   9        0.47       10.41     14.14 o 
  21   7   9      355.70      377.82     29.11 o 
  23   7   9       27.82       35.87     19.78 o 
  25   7   9      275.34      212.01     54.63 o 
  27   7   9       14.10       44.78     38.41 o 
  29   7   9        6.42      -14.09     30.55 o 
 -28   8   9       80.07        7.64     33.92 o 
 -26   8   9        2.41      -14.43     27.39 o 
 -24   8   9        0.03       -2.81     21.27 o 
 -22   8   9        6.03       21.02     21.50 o 
 -20   8   9        0.07      -15.18     23.05 o 
 -18   8   9       87.97       90.61     20.75 o 
 -16   8   9       35.04       46.01     16.03 o 
 -14   8   9       45.91       31.23     14.37 o 
 -12   8   9        2.40        9.06     17.65 o 
 -10   8   9      154.27      153.50     25.48 o 
  -8   8   9       49.83       42.95     15.05 o 
  -6   8   9       93.86      102.45     26.54 o 
  -4   8   9      863.28      818.13     45.43 o 
  -2   8   9       17.41        3.49     13.12 o 
   0   8   9       36.61       58.99     16.85 o 
   2   8   9       27.33       42.14     13.30 o 
   4   8   9       15.47       11.33     12.55 o 
   6   8   9        1.54        5.50     11.60 o 
   8   8   9      215.83      176.18     14.88 o 
  10   8   9       60.56       96.74     15.45 o 
  12   8   9       86.37       83.51     20.62 o 
  14   8   9      158.45      153.22     18.19 o 
  16   8   9        0.63       -5.77     15.85 o 
  18   8   9        1.10      -15.64     17.12 o 
  20   8   9       17.24       27.13     22.30 o 
  22   8   9       11.46       36.28     23.97 o 
  24   8   9        4.40       14.04     24.20 o 
 -23   9   9        2.12      -18.88     49.52 o 
 -21   9   9       24.98        1.57     22.01 o 
 -19   9   9       86.52       90.67     40.98 o 
 -17   9   9        3.07      -10.81     19.84 o 
 -15   9   9        1.61       -9.63     20.13 o 
 -13   9   9       95.35       36.27     25.88 o 
 -11   9   9      486.51      424.89     52.85 o 
  -9   9   9      209.22      204.75     42.17 o 
  -7   9   9      194.06      138.71     48.19 o 
  -5   9   9     1436.84     1495.65     63.14 o 
  -3   9   9       49.72       71.23     31.45 o 
  -1   9   9       94.25      116.91     27.63 o 
   1   9   9      274.20      236.97     41.52 o 
   3   9   9      246.06      304.00     30.45 o 
   5   9   9        7.83        8.99     18.86 o 
   7   9   9      302.59      331.21     47.11 o 
   9   9   9       76.34       69.74     17.46 o 
  11   9   9      134.29      116.39     26.86 o 
  13   9   9      133.67      163.84     34.75 o 
  15   9   9      285.88      199.45     32.24 o 
  17   9   9        7.65      -20.55     20.80 o 
  19   9   9       45.46       68.18     25.34 o 
  21   9   9       42.19       74.63     33.67 o 
 -16  10   9        8.40       20.83     28.51 o 
 -14  10   9        0.75       -1.38     27.80 o 
 -12  10   9        8.84        3.82     26.23 o 
 -10  10   9        0.01       -2.17     26.29 o 
  -8  10   9       30.09       12.07     25.75 o 
  -6  10   9      285.56      340.25     40.39 o 
  -4  10   9      111.92       65.47     28.19 o 
  -2  10   9        2.47        7.77     24.03 o 
   0  10   9        1.45       15.58     23.65 o 
   2  10   9        1.30       -8.21     22.98 o 
   4  10   9       14.20       13.97     22.25 o 
   6  10   9       32.98       31.42     25.11 o 
   8  10   9       26.27       28.86     19.66 o 
  10  10   9       15.61      -25.63     25.63 o 
  12  10   9       20.47       49.79     24.23 o 
  14  10   9       53.32      110.42     28.62 o 
 -40   0  10       48.67        6.06     54.82 o 
 -38   0  10      103.27      151.28     64.02 o 
 -36   0  10       14.98       29.30     55.36 o 
 -34   0  10      100.69       63.16     85.29 o 
 -32   0  10      277.54      348.56     62.01 o 
 -30   0  10     1245.27     1410.67     82.77 o 
 -28   0  10        0.15       49.07     29.25 o 
 -26   0  10      195.34      171.08     33.97 o 
 -24   0  10      346.21      388.36     41.18 o 
 -22   0  10      608.92      686.77     49.84 o 
 -20   0  10       25.30       18.26     16.32 o 
 -18   0  10        0.90        9.46     14.37 o 
 -16   0  10       30.31       34.55     15.56 o 
 -14   0  10      787.01      752.36     50.11 o 
 -12   0  10      516.68      507.35     31.32 o 
 -10   0  10        7.22        2.04      8.53 o 
  -8   0  10     1099.74      971.86     23.22 o 
  -6   0  10        0.69        3.80      5.94 o 
  -4   0  10      540.10      532.42     14.50 o 
  -2   0  10     1374.05     1544.72     25.16 o 
   0   0  10      551.94      483.17     20.05 o 
   2   0  10      541.26      439.40     14.99 o 
   4   0  10       40.27       27.11      7.80 o 
   6   0  10      179.91      154.57     11.69 o 
   8   0  10      321.76      381.88     17.20 o 
  10   0  10      455.49      473.53     27.75 o 
  12   0  10      538.40      505.08     19.81 o 
  14   0  10      174.18      104.72     11.38 o 
  16   0  10      389.38      338.38     21.66 o 
  18   0  10       13.53        7.87     11.34 o 
  20   0  10       42.95       36.41     13.81 o 
  22   0  10      292.38      315.34     24.24 o 
  24   0  10      328.81      319.16     25.94 o 
  26   0  10       43.61       76.18     20.28 o 
  28   0  10       77.04       62.03     24.35 o 
  30   0  10        3.92       -8.85     21.54 o 
  32   0  10       14.45       12.97     24.51 o 
  34   0  10       16.91        2.36     23.30 o 
  36   0  10        4.62       23.36     26.51 o 
 -39   1  10       26.56        0.96     43.94 o 
 -37   1  10       13.37      -16.39     65.03 o 
 -35   1  10       24.70        2.54     39.13 o 
 -33   1  10        0.07       -6.91     39.42 o 
 -31   1  10      118.74       56.66     46.97 o 
 -29   1  10      365.68      382.66     45.99 o 
 -27   1  10       67.96       64.94     28.85 o 
 -25   1  10        0.43        2.15     16.79 o 
 -23   1  10       47.35       35.92     17.35 o 
 -21   1  10      108.27      130.31     27.18 o 
 -19   1  10        1.32        2.07      8.75 o 
 -17   1  10      185.98      166.85     12.19 o 
 -15   1  10     1419.16     1352.72     27.63 o 
 -13   1  10      235.53      234.78     13.39 o 
 -11   1  10      304.38      248.74     16.64 o 
  -9   1  10       30.09       35.42      6.38 o 
  -7   1  10       40.30       28.33      7.94 o 
  -5   1  10      875.14      903.05     16.81 o 
  -3   1  10      782.16      680.41     14.70 o 
  -1   1  10     1399.67     1146.79     16.03 o 
   1   1  10      483.34      504.14     10.87 o 
   3   1  10        3.42       -0.28      4.04 o 
   5   1  10       46.01       21.39      4.49 o 
   7   1  10      202.95      214.70      9.46 o 
   9   1  10        0.00        0.21      4.67 o 
  11   1  10       28.75        5.63      6.09 o 
  13   1  10      656.15      469.71     16.35 o 
  15   1  10      144.62      109.11      9.74 o 
  17   1  10       36.97       33.02      8.23 o 
  19   1  10       17.87       11.15      8.49 o 
  21   1  10        9.57       -8.97      8.98 o 
  23   1  10      104.03      107.72     13.97 o 
  25   1  10      535.29      637.18     30.65 o 
  27   1  10        2.35       -8.85     12.35 o 
  29   1  10      149.77      134.85     15.73 o 
  31   1  10       21.74       35.16     14.55 o 
  33   1  10        7.87       34.89     20.84 o 
  35   1  10       18.16        8.97     26.49 o 
  37   1  10      170.68      243.93     39.77 o 
 -38   2  10       94.76      118.91     47.87 o 
 -36   2  10        0.36      -33.51     37.50 o 
 -34   2  10       61.44       53.55     41.05 o 
 -32   2  10       99.81      111.91     53.75 o 
 -30   2  10      189.63      229.39     40.01 o 
 -28   2  10      103.33      114.63     32.83 o 
 -26   2  10       75.89       38.94     27.22 o 
 -24   2  10      271.61      329.29     58.85 o 
 -22   2  10      178.80      183.58     19.53 o 
 -20   2  10      297.61      317.75     22.56 o 
 -18   2  10       47.53       42.41     13.93 o 
 -16   2  10        1.65       -7.24     10.88 o 
 -14   2  10      173.48      137.42     13.63 o 
 -12   2  10       47.92       56.53     10.82 o 
 -10   2  10       57.18       27.23      6.98 o 
  -8   2  10      452.08      476.70     22.26 o 
  -6   2  10      152.27      134.66      8.52 o 
  -4   2  10        1.76        6.15      5.30 o 
  -2   2  10     1850.35     1858.98     25.55 o 
   0   2  10     1946.82     1752.27     26.20 o 
   2   2  10        0.89        1.00      4.22 o 
   4   2  10       72.20       85.06      6.88 o 
   6   2  10      124.16      123.89      7.99 o 
   8   2  10      288.93      325.00     12.11 o 
  10   2  10      458.59      504.03     14.83 o 
  12   2  10      346.13      265.98     12.30 o 
  14   2  10      184.56      136.28     11.49 o 
  16   2  10       74.88       76.42     10.35 o 
  18   2  10        5.35       -8.07      8.41 o 
  20   2  10        6.70        5.23     10.25 o 
  22   2  10      135.77       87.01     11.83 o 
  24   2  10      210.54      220.94     17.42 o 
  26   2  10       16.35       23.00     15.93 o 
  28   2  10       17.17       13.61     14.75 o 
  30   2  10       12.98       -4.09     15.44 o 
  32   2  10       14.14       14.09     21.37 o 
  34   2  10       13.11       22.52     29.77 o 
  36   2  10        0.39       22.84     33.50 o 
 -37   3  10        6.41       14.29     67.60 o 
 -35   3  10       63.48       69.46     40.46 o 
 -33   3  10       18.61      -22.87     34.84 o 
 -31   3  10      232.06      242.34     61.90 o 
 -29   3  10      480.23      631.70     54.30 o 
 -27   3  10      785.82      891.69     60.38 o 
 -25   3  10        0.12       10.52     16.60 o 
 -23   3  10      521.08      632.02     33.59 o 
 -21   3  10        8.78        0.75     15.10 o 
 -19   3  10        4.22      -11.27     13.65 o 
 -17   3  10       72.58       74.34     14.47 o 
 -15   3  10     7628.55     7236.71    108.29 o 
 -13   3  10      713.57      639.99     20.40 o 
 -11   3  10       95.35       95.22      9.57 o 
  -9   3  10       29.50       22.67      7.60 o 
  -7   3  10       45.80       45.22      7.35 o 
  -5   3  10        4.25        0.83      6.14 o 
  -3   3  10       20.82       27.71      7.42 o 
  -1   3  10     8245.79     7841.67     85.77 o 
   1   3  10       83.08       95.72      8.56 o 
   3   3  10       11.53       16.51      7.04 o 
   5   3  10       98.92       86.64      8.17 o 
   7   3  10      772.03      773.27     17.20 o 
   9   3  10       42.02       33.39      6.92 o 
  11   3  10      557.93      419.24     20.21 o 
  13   3  10     1142.79      941.32     21.36 o 
  15   3  10      565.20      479.64     19.96 o 
  17   3  10       18.03       -6.73      9.08 o 
  19   3  10        3.18        3.28     10.03 o 
  21   3  10       14.94        4.16     10.81 o 
  23   3  10        0.16       -6.52     11.11 o 
  25   3  10      659.91      789.39     29.37 o 
  27   3  10       10.12        4.22     15.23 o 
  29   3  10      162.75      166.93     22.55 o 
  31   3  10        5.68      -12.64     21.15 o 
  33   3  10        4.28       -6.43     28.61 o 
  35   3  10        4.93       20.84     32.21 o 
 -36   4  10        0.68       26.58     46.29 o 
 -34   4  10        0.25      -35.40     35.40 o 
 -32   4  10        0.02      -18.11     36.76 o 
 -30   4  10      128.19      115.48     40.56 o 
 -28   4  10      299.80      325.51     28.92 o 
 -26   4  10        9.57       29.70     18.83 o 
 -24   4  10       87.05       80.12     19.68 o 
 -22   4  10       30.61       40.66     20.41 o 
 -20   4  10      352.33      393.97     26.35 o 
 -18   4  10      171.23      154.23     17.18 o 
 -16   4  10      129.35      118.54     14.79 o 
 -14   4  10       14.30       36.67     10.01 o 
 -12   4  10       20.30       12.47      8.29 o 
 -10   4  10       34.18       25.11      8.97 o 
  -8   4  10       27.04       31.93      8.87 o 
  -6   4  10      117.84      122.37     10.22 o 
  -4   4  10       17.77        8.24      7.35 o 
  -2   4  10     2705.48     2598.54     36.46 o 
   0   4  10     1619.37     1565.93     35.44 o 
   2   4  10      257.38      280.74     13.91 o 
   4   4  10      100.05       97.01      9.73 o 
   6   4  10        0.28        9.07      7.90 o 
   8   4  10      195.43      214.11     12.74 o 
  10   4  10      591.64      583.64     19.54 o 
  12   4  10      101.60       67.03     10.02 o 
  14   4  10       21.02       14.71      8.72 o 
  16   4  10        5.08       -1.24      8.06 o 
  18   4  10        4.33       14.28      9.93 o 
  20   4  10       16.57        0.55     11.41 o 
  22   4  10       43.52       30.93     12.83 o 
  24   4  10       21.12       30.82     14.23 o 
  26   4  10        0.08       -6.10     14.56 o 
  28   4  10        5.31      -15.12     15.12 o 
  30   4  10       27.51       44.09     26.31 o 
  32   4  10       17.21      -23.41     30.03 o 
  34   4  10        2.43      -14.84     32.10 o 
 -35   5  10       20.22       45.69     55.07 o 
 -33   5  10       30.10       -7.44     46.11 o 
 -31   5  10       13.41       27.56     49.18 o 
 -29   5  10        9.85       -6.77     25.18 o 
 -27   5  10      589.99      552.86     45.03 o 
 -25   5  10       95.62       68.24     40.12 o 
 -23   5  10      200.38      243.21     30.78 o 
 -21   5  10      182.26      144.48     20.45 o 
 -19   5  10       26.19       21.31     14.69 o 
 -17   5  10      759.37      800.12     33.26 o 
 -15   5  10     3414.51     3158.78     49.35 o 
 -13   5  10     7855.33     7565.36     93.59 o 
 -11   5  10      268.64      279.49     27.78 o 
  -9   5  10        0.75        2.13      9.05 o 
  -7   5  10      110.76      117.93     11.56 o 
  -5   5  10      799.50      892.08     24.58 o 
  -3   5  10     3837.71     3746.43     70.44 o 
  -1   5  10     5475.00     5589.07     72.47 o 
   1   5  10      183.76      197.89     14.93 o 
   3   5  10       11.16        0.33      9.44 o 
   5   5  10      268.88      304.31     16.10 o 
   7   5  10      164.90      180.33     13.40 o 
   9   5  10       14.31       -8.56      8.56 o 
  11   5  10      600.93      530.27     26.15 o 
  13   5  10       46.41       47.32     10.44 o 
  15   5  10       27.02       26.66     10.15 o 
  17   5  10       37.51       52.86     11.94 o 
  19   5  10       10.05       14.66     11.47 o 
  21   5  10       85.29       62.42     15.33 o 
  23   5  10      527.86      596.25     30.13 o 
  25   5  10        9.69       -6.01     16.90 o 
  27   5  10       12.01      -14.87     21.10 o 
  29   5  10        6.45       -1.54     27.50 o 
  31   5  10       65.28       89.28     42.70 o 
  33   5  10       16.90        1.61     41.65 o 
 -32   6  10        2.59      -31.64     31.64 o 
 -30   6  10        5.98       14.82     32.20 o 
 -28   6  10       93.72       50.43     38.83 o 
 -26   6  10       14.48        7.33     20.86 o 
 -24   6  10        0.01       -1.38     29.08 o 
 -22   6  10       45.41       16.26     16.84 o 
 -20   6  10        8.60        7.64     15.51 o 
 -18   6  10      137.62      138.51     18.94 o 
 -16   6  10      770.37      690.01     43.70 o 
 -14   6  10        1.65       10.54     11.55 o 
 -12   6  10      415.62      442.49     25.63 o 
 -10   6  10       39.92       37.35     11.25 o 
  -8   6  10        2.70       -9.46      9.46 o 
  -6   6  10       37.62       45.74     11.24 o 
  -4   6  10      716.45      705.59     27.93 o 
  -2   6  10     1365.72     1416.50     31.99 o 
   0   6  10       38.02       40.50     11.08 o 
   2   6  10        1.59        1.47     13.65 o 
   4   6  10       63.13       60.94     14.41 o 
   6   6  10       89.30      102.46     12.30 o 
   8   6  10       58.35       72.07     12.23 o 
  10   6  10      529.19      498.26     23.17 o 
  12   6  10        3.72        4.38     10.25 o 
  14   6  10        8.41       12.46     11.46 o 
  16   6  10       12.79       10.33     11.51 o 
  18   6  10        6.61       27.31     13.18 o 
  20   6  10        3.05        3.43     12.50 o 
  22   6  10       29.02       26.74     17.86 o 
  24   6  10        2.42       42.85     20.08 o 
  26   6  10       15.48       31.13     25.16 o 
  28   6  10        0.00      -27.23     27.23 o 
  30   6  10        6.22      -28.62     28.62 o 
 -29   7  10       29.46       -9.16     48.22 o 
 -27   7  10       21.43      -10.11     23.97 o 
 -25   7  10      204.91      214.57     44.33 o 
 -23   7  10       99.51       72.53     22.66 o 
 -21   7  10        0.28      -17.70     19.00 o 
 -19   7  10        4.64       23.21     16.49 o 
 -17   7  10      101.80      114.43     19.80 o 
 -15   7  10        9.31      -10.37     12.67 o 
 -13   7  10     3209.77     3145.16     57.35 o 
 -11   7  10     1618.46     1594.53     35.36 o 
  -9   7  10      147.53      137.79     16.71 o 
  -7   7  10      104.15       67.33     19.14 o 
  -5   7  10      525.69      545.12     33.09 o 
  -3   7  10     1884.05     1879.80     45.81 o 
  -1   7  10       70.36       61.35     13.23 o 
   1   7  10      326.21      389.38     25.84 o 
   3   7  10       49.79       63.06     17.46 o 
   5   7  10       31.15       32.30     11.60 o 
   7   7  10       60.16       72.66     12.81 o 
   9   7  10      273.63      226.10     17.66 o 
  11   7  10       37.79       32.21     12.38 o 
  13   7  10      321.39      310.34     20.60 o 
  15   7  10       28.16       50.23     12.91 o 
  17   7  10        9.37        4.98     13.95 o 
  19   7  10       29.27       46.24     16.81 o 
  21   7  10       19.69       49.95     18.49 o 
  23   7  10      116.30       97.05     25.22 o 
  25   7  10       30.42       18.77     27.20 o 
  27   7  10        2.40       52.13     31.68 o 
 -26   8  10        0.43      -28.12     30.26 o 
 -24   8  10        0.14        8.08     22.72 o 
 -22   8  10        1.87        4.18     22.06 o 
 -20   8  10        1.90        0.34     23.13 o 
 -18   8  10      188.14      171.93     25.02 o 
 -16   8  10      307.08      222.62     35.51 o 
 -14   8  10        7.52        3.79     15.21 o 
 -12   8  10      160.25      175.11     27.57 o 
 -10   8  10      187.50      181.65     20.09 o 
  -8   8  10       87.98       65.44     18.41 o 
  -6   8  10       79.32       75.61     18.29 o 
  -4   8  10      927.55      883.56     35.54 o 
  -2   8  10       95.00       97.03     18.60 o 
   0   8  10        5.60       21.74     14.43 o 
   2   8  10       10.95       24.24     15.71 o 
   4   8  10       47.57       59.58     14.57 o 
   6   8  10       18.27       25.10     13.19 o 
   8   8  10       21.92       35.64     12.03 o 
  10   8  10       48.03       52.34     15.54 o 
  12   8  10        2.13        2.89     14.10 o 
  14   8  10        7.96       33.66     17.77 o 
  16   8  10        0.11       13.98     16.88 o 
  18   8  10        2.71       10.68     21.48 o 
  20   8  10       13.02        7.18     22.79 o 
  22   8  10        2.48      -22.13     22.13 o 
  24   8  10       21.52       15.46     25.30 o 
 -21   9  10        6.21       -4.07     28.79 o 
 -19   9  10        6.86       -2.71     24.50 o 
 -17   9  10      365.34      326.05     29.84 o 
 -15   9  10       10.51       24.99     22.03 o 
 -13   9  10       46.22       65.54     29.67 o 
 -11   9  10     1729.83     1671.68     68.40 o 
  -9   9  10       94.89       69.23     30.04 o 
  -7   9  10        0.66       10.93     23.70 o 
  -5   9  10      952.88      849.27     85.84 o 
  -3   9  10       36.93       36.56     49.34 o 
  -1   9  10      112.17      115.27     43.10 o 
   1   9  10      504.77      573.70     52.63 o 
   3   9  10      225.25      201.16     64.49 o 
   5   9  10        1.84       14.67     21.27 o 
   7   9  10       36.64       35.62     16.98 o 
   9   9  10       31.43       37.64     26.72 o 
  11   9  10       25.85       44.27     23.45 o 
  13   9  10        1.31       38.28     32.86 o 
  15   9  10       63.47       22.56     24.04 o 
  17   9  10       25.99       39.81     24.18 o 
  19   9  10       10.06       17.42     23.45 o 
 -14  10  10        2.87       -4.31     28.06 o 
 -12  10  10        0.99       -4.79     26.88 o 
 -10  10  10      114.82      150.55     35.24 o 
  -8  10  10      123.54       72.19     31.86 o 
  -6  10  10      244.91      220.80     36.14 o 
  -4  10  10      196.16      198.73     34.79 o 
  -2  10  10        4.23       12.25     33.77 o 
   0  10  10        5.82        0.67     23.39 o 
   2  10  10        0.12       31.35     26.81 o 
   4  10  10       31.65       22.86     24.50 o 
   6  10  10        0.06       -0.50     19.40 o 
   8  10  10       16.36       12.29     27.65 o 
  10  10  10       11.56       51.42     37.88 o 
  12  10  10        0.98       26.61     41.31 o 
 -39   1  11      295.32      284.26     62.92 o 
 -37   1  11       81.76      160.66     52.06 o 
 -35   1  11       91.84      165.04     54.07 o 
 -33   1  11      139.98      171.51    134.09 o 
 -31   1  11       16.74       53.84     34.06 o 
 -29   1  11      228.11      240.46     45.02 o 
 -27   1  11       19.35      -25.76     25.76 o 
 -25   1  11       56.40      103.95     21.84 o 
 -23   1  11       73.98       62.33     21.89 o 
 -21   1  11     1843.58     1726.27     53.90 o 
 -19   1  11       85.65       92.39     15.04 o 
 -17   1  11     1162.82     1114.14     31.72 o 
 -15   1  11      539.57      503.68     20.44 o 
 -13   1  11      121.68      122.59     15.09 o 
 -11   1  11       49.16       25.08      8.52 o 
  -9   1  11        7.63        4.31      7.20 o 
  -7   1  11      834.29      913.86     22.80 o 
  -5   1  11      452.29      388.78     12.32 o 
  -3   1  11       98.97      116.03      9.30 o 
  -1   1  11        8.57        4.83      4.97 o 
   1   1  11    18029.91    16403.56    137.74 o 
   3   1  11      758.82      706.24     14.15 o 
   5   1  11      988.81      977.22     16.47 o 
   7   1  11        2.32       -5.44      5.44 o 
   9   1  11      282.44      264.94     12.41 o 
  11   1  11       72.87       46.29      7.76 o 
  13   1  11     1582.88     1199.92     25.29 o 
  15   1  11     3258.30     2726.11     42.98 o 
  17   1  11      141.94      107.86     11.05 o 
  19   1  11       40.08       18.05      9.20 o 
  21   1  11        0.07       -5.82      9.62 o 
  23   1  11       11.82       10.07     11.47 o 
  25   1  11        7.61       -6.21     12.24 o 
  27   1  11     1168.74     1528.78     48.16 o 
  29   1  11       48.04       33.42     14.18 o 
  31   1  11       23.19       20.12     16.21 o 
  33   1  11        3.61        4.43     21.07 o 
  35   1  11       24.98       69.81     30.74 o 
 -38   2  11       19.14       13.04     45.06 o 
 -36   2  11      105.27       77.11     47.04 o 
 -34   2  11        1.43      -35.82     35.82 o 
 -32   2  11        1.31      -27.08     34.63 o 
 -30   2  11       92.43      108.93     33.46 o 
 -28   2  11      471.38      550.82     51.86 o 
 -26   2  11      225.61      251.08     37.83 o 
 -24   2  11       36.28       62.85     26.29 o 
 -22   2  11      128.40       94.43     16.85 o 
 -20   2  11       39.78       17.01     14.21 o 
 -18   2  11      267.89      278.59     22.09 o 
 -16   2  11       27.96       21.20     12.34 o 
 -14   2  11       53.12       24.09     11.71 o 
 -12   2  11        0.81        7.57     10.78 o 
 -10   2  11       16.79        4.01      7.73 o 
  -8   2  11       36.08       19.62      6.85 o 
  -6   2  11        0.71        1.80      6.11 o 
  -4   2  11       79.22       74.49      9.01 o 
  -2   2  11       43.38       40.98      8.80 o 
   0   2  11     3609.78     3164.66     36.75 o 
   2   2  11       80.44       93.02      7.88 o 
   4   2  11     1210.77     1148.44     30.74 o 
   6   2  11        0.12       -6.37      6.37 o 
   8   2  11       25.45        5.92      6.23 o 
  10   2  11        0.07       -4.88      6.06 o 
  12   2  11      220.88      180.85     12.55 o 
  14   2  11       32.24       26.73      8.66 o 
  16   2  11       30.49       30.64      9.00 o 
  18   2  11       20.82        3.60      8.77 o 
  20   2  11       15.06       19.40     10.41 o 
  22   2  11        4.57       -3.71      9.91 o 
  24   2  11       33.33       36.05     14.11 o 
  26   2  11       28.28       22.01     13.39 o 
  28   2  11        0.08        3.14     14.74 o 
  30   2  11       33.80       55.16     19.78 o 
  32   2  11        0.04       19.53     29.08 o 
  34   2  11        0.08       30.55     38.52 o 
 -37   3  11      487.77      677.50     78.90 o 
 -35   3  11       82.90       61.77     43.67 o 
 -33   3  11       10.58       34.94     39.81 o 
 -31   3  11       25.35       32.85     37.53 o 
 -29   3  11        0.66        8.73     29.81 o 
 -27   3  11      784.58      839.20     59.52 o 
 -25   3  11       45.32       13.17     19.73 o 
 -23   3  11      210.74      206.14     22.06 o 
 -21   3  11      260.11      267.73     23.40 o 
 -19   3  11      115.07       87.06     16.27 o 
 -17   3  11        5.67       23.90     13.61 o 
 -15   3  11      277.50      274.44     20.30 o 
 -13   3  11        2.02      -11.47     11.47 o 
 -11   3  11      142.93      130.24     11.05 o 
  -9   3  11      654.21      617.99     21.24 o 
  -7   3  11       54.31       51.71      8.27 o 
  -5   3  11      110.53      123.37     10.06 o 
  -3   3  11       13.76       31.12      8.97 o 
  -1   3  11     8844.23     8525.19     92.22 o 
   1   3  11     1211.14     1158.65     25.20 o 
   3   3  11      124.35      128.22     10.09 o 
   5   3  11        0.01       -3.94      6.99 o 
   7   3  11        0.01        7.57      6.38 o 
   9   3  11       55.25       34.14      7.51 o 
  11   3  11      140.52       78.52      9.00 o 
  13   3  11      780.84      633.90     23.44 o 
  15   3  11       52.13       48.29     10.19 o 
  17   3  11      229.25      225.70     16.03 o 
  19   3  11       27.75       33.80     11.84 o 
  21   3  11       12.56        5.37     11.59 o 
  23   3  11       92.93       76.63     14.56 o 
  25   3  11       87.81      110.62     16.42 o 
  27   3  11        1.06      -15.92     15.92 o 
  29   3  11      217.66      225.06     25.34 o 
  31   3  11        1.48      -27.26     27.26 o 
  33   3  11       51.05       89.59     33.79 o 
  35   3  11       54.37      107.37     46.93 o 
 -36   4  11       13.31       20.17     57.30 o 
 -34   4  11       11.40      -17.63     38.63 o 
 -32   4  11        9.26      -13.68     40.52 o 
 -30   4  11       91.16       52.27     41.32 o 
 -28   4  11        4.12      -14.63     23.78 o 
 -26   4  11       16.69       49.89     22.97 o 
 -24   4  11       38.71       29.93     17.19 o 
 -22   4  11       51.11       36.36     18.22 o 
 -20   4  11       16.65        4.20     13.82 o 
 -18   4  11      177.34      115.97     20.01 o 
 -16   4  11      111.85       85.57     22.61 o 
 -14   4  11      875.39      778.36     28.58 o 
 -12   4  11      124.25      131.18     11.74 o 
 -10   4  11       62.68       35.69      9.70 o 
  -8   4  11       54.50       66.04      9.91 o 
  -6   4  11      300.04      299.27     14.51 o 
  -4   4  11      136.86      111.78     10.79 o 
  -2   4  11     2024.01     1958.66     37.73 o 
   0   4  11      995.71     1041.87     24.99 o 
   2   4  11      142.37      127.26     12.69 o 
   4   4  11       20.26       17.60      9.21 o 
   6   4  11       70.51       70.89     10.25 o 
   8   4  11      107.55       95.05     11.20 o 
  10   4  11       37.50       39.37      9.67 o 
  12   4  11      191.62      142.41     12.09 o 
  14   4  11        4.85       12.50      9.62 o 
  16   4  11        4.89        9.49      9.88 o 
  18   4  11        0.00        8.64     10.77 o 
  20   4  11       50.81       38.43     13.01 o 
  22   4  11        0.00      -11.99     12.73 o 
  24   4  11        5.90      -13.33     13.33 o 
  26   4  11       25.74       14.30     16.28 o 
  28   4  11        1.34       -8.31     18.02 o 
  30   4  11       29.33       21.19     28.83 o 
  32   4  11        4.46       31.35     42.73 o 
 -33   5  11        1.44       10.54     50.73 o 
 -31   5  11        0.99       55.50     76.90 o 
 -29   5  11       36.19       29.80     27.56 o 
 -27   5  11      671.47      778.12     68.95 o 
 -25   5  11      344.62      303.38     31.29 o 
 -23   5  11       41.51       59.37     19.07 o 
 -21   5  11        0.51       -5.53     22.76 o 
 -19   5  11        3.59      -12.39     14.93 o 
 -17   5  11      103.95       91.57     17.50 o 
 -15   5  11      190.36      195.73     20.28 o 
 -13   5  11     1650.14     1650.86     34.23 o 
 -11   5  11       51.16       41.41     11.08 o 
  -9   5  11        0.86       -8.83      9.37 o 
  -7   5  11      130.54      136.21     15.03 o 
  -5   5  11       17.03       16.58      8.96 o 
  -3   5  11     1513.14     1446.51     31.50 o 
  -1   5  11     3094.97     3012.06     59.97 o 
   1   5  11      436.28      490.44     23.57 o 
   3   5  11        0.00       -9.27      9.27 o 
   5   5  11        2.24        0.18     10.28 o 
   7   5  11       88.21       76.34     11.71 o 
   9   5  11      214.52      204.58     14.67 o 
  11   5  11      319.20      276.16     16.86 o 
  13   5  11       34.87       19.93     10.66 o 
  15   5  11       11.93       11.71     11.01 o 
  17   5  11      458.93      493.23     31.65 o 
  19   5  11        0.52       -4.45     11.77 o 
  21   5  11       35.14       22.76     18.87 o 
  23   5  11        7.66        0.26     16.54 o 
  25   5  11       45.40       38.73     19.44 o 
  27   5  11       11.95        6.95     24.98 o 
  29   5  11       38.97       74.77     31.97 o 
  31   5  11       15.57      -12.20     40.30 o 
 -32   6  11       21.05       24.83     53.50 o 
 -30   6  11       94.62       51.28     33.24 o 
 -28   6  11      529.39      518.18     40.29 o 
 -26   6  11       72.32       94.69     26.12 o 
 -24   6  11       10.66       -1.86     33.51 o 
 -22   6  11       13.35        0.47     34.25 o 
 -20   6  11       43.05       42.60     23.40 o 
 -18   6  11      284.02      263.12     23.42 o 
 -16   6  11      201.89      181.35     20.91 o 
 -14   6  11      458.09      467.71     22.91 o 
 -12   6  11       15.30       11.68     12.06 o 
 -10   6  11       92.17      101.11     13.60 o 
  -8   6  11        7.12        6.58     10.79 o 
  -6   6  11      240.61      216.06     15.97 o 
  -4   6  11       79.90       94.83     13.89 o 
  -2   6  11     2303.15     2268.73     42.36 o 
   0   6  11        5.00       -0.18     12.09 o 
   2   6  11      180.52      153.46     16.75 o 
   4   6  11       45.42       29.14     11.94 o 
   6   6  11       22.58       23.60     10.69 o 
   8   6  11        4.14       20.21     11.31 o 
  10   6  11       12.11        2.26     10.54 o 
  12   6  11        0.00       -3.66     11.18 o 
  14   6  11       15.80       18.00     11.51 o 
  16   6  11       79.54       98.51     15.68 o 
  18   6  11        0.13        4.46     13.22 o 
  20   6  11       80.64       54.45     16.54 o 
  22   6  11       39.39       15.87     20.18 o 
  24   6  11        0.20        8.10     26.76 o 
  26   6  11        0.03        5.83     27.23 o 
  28   6  11        1.30        7.67     31.07 o 
 -29   7  11       14.91      -47.06     50.19 o 
 -27   7  11        0.12       20.67     74.22 o 
 -25   7  11      300.51      292.66     34.92 o 
 -23   7  11      155.71      147.68     27.91 o 
 -21   7  11        6.04       -7.11     27.54 o 
 -19   7  11       17.76        0.43     20.07 o 
 -17   7  11      194.71      153.88     21.48 o 
 -15   7  11      850.48      813.25     37.40 o 
 -13   7  11     1339.33     1321.82     50.40 o 
 -11   7  11     1863.82     1763.99     44.28 o 
  -9   7  11       67.50       48.12     14.20 o 
  -7   7  11       33.76       32.68     18.53 o 
  -5   7  11      196.83      192.46     18.12 o 
  -3   7  11     1913.25     1837.14     40.03 o 
  -1   7  11        1.08       25.47     13.49 o 
   1   7  11      332.20      290.50     20.66 o 
   3   7  11       19.29       33.42     14.08 o 
   5   7  11       25.01       18.70     12.15 o 
   7   7  11       16.50       31.39     12.67 o 
   9   7  11       76.31       76.63     13.83 o 
  11   7  11       58.92       56.61     13.68 o 
  13   7  11       45.84       59.65     13.88 o 
  15   7  11       44.83       44.86     15.28 o 
  17   7  11        5.19       11.25     15.50 o 
  19   7  11        9.70       37.22     18.12 o 
  21   7  11       14.32       -2.40     21.05 o 
  23   7  11        7.53       25.89     24.88 o 
  25   7  11       13.31       -7.95     27.94 o 
  27   7  11       20.72      -12.22     31.40 o 
 -26   8  11       14.63      -31.58     31.58 o 
 -24   8  11       23.14        6.98     45.50 o 
 -22   8  11        0.07       12.37     23.06 o 
 -20   8  11       55.56       24.03     23.04 o 
 -18   8  11       12.84      -20.41     20.41 o 
 -16   8  11       57.76       78.42     22.53 o 
 -14   8  11       31.59       32.91     18.40 o 
 -12   8  11        5.79       20.11     16.49 o 
 -10   8  11       14.83       28.07     17.80 o 
  -8   8  11       19.52       43.36     19.26 o 
  -6   8  11        0.07       20.76     14.71 o 
  -4   8  11      380.63      382.64     32.96 o 
  -2   8  11      132.38      134.98     17.85 o 
   0   8  11        1.57       21.91     14.73 o 
   2   8  11        1.47        7.16     13.90 o 
   4   8  11       27.97       61.57     16.37 o 
   6   8  11        3.14       12.65     15.72 o 
   8   8  11       44.09       68.94     17.65 o 
  10   8  11        0.50       23.97     17.78 o 
  12   8  11       64.39       40.84     22.72 o 
  14   8  11       10.48      -12.69     28.10 o 
  16   8  11       67.08       58.73     23.29 o 
  18   8  11        2.44      -10.08     22.44 o 
  20   8  11       16.99       44.46     24.43 o 
  22   8  11       18.16       -1.86     25.74 o 
 -21   9  11       10.39       15.12     30.22 o 
 -19   9  11       63.89       80.83     32.58 o 
 -17   9  11       22.98        0.42     27.98 o 
 -15   9  11       69.69       99.54     31.98 o 
 -13   9  11        0.93       26.91     35.53 o 
 -11   9  11     1526.53     1458.99     71.51 o 
  -9   9  11      355.76      333.59     37.17 o 
  -7   9  11      249.68      169.48     31.91 o 
  -5   9  11      182.70      142.43     42.92 o 
  -3   9  11       93.26      133.46     53.06 o 
  -1   9  11       13.01       41.00     34.93 o 
   1   9  11       33.29       34.15     22.30 o 
   3   9  11      205.00      187.98     45.73 o 
   5   9  11        2.25       14.90     19.09 o 
   7   9  11        5.09        0.25     18.62 o 
   9   9  11        7.23        8.33     23.93 o 
  11   9  11       12.41        4.32     24.92 o 
  13   9  11       19.20       44.97     25.57 o 
  15   9  11       33.18       63.93     27.36 o 
  17   9  11        3.25        8.09     24.78 o 
 -12  10  11       19.22       45.18     53.95 o 
 -10  10  11       32.47       25.23     31.04 o 
  -8  10  11       48.69      -11.68     28.65 o 
  -6  10  11       51.31       60.92     29.59 o 
  -4  10  11       40.07       32.99     27.57 o 
  -2  10  11        1.13      -18.80     25.48 o 
   0  10  11        2.09       41.11     26.59 o 
   2  10  11        0.33       -1.11     24.90 o 
   4  10  11        7.28        0.00     21.45 o 
   6  10  11        1.95        1.59     20.85 o 
   8  10  11       16.63       -9.75     26.51 o 
  10  10  11        2.27       -4.58     27.62 o 
 -38   0  12       37.31       53.15     68.63 o 
 -36   0  12       90.72      101.76     68.11 o 
 -34   0  12      234.58      248.17     75.90 o 
 -32   0  12       12.43        8.95     49.85 o 
 -30   0  12       37.86       62.58     32.46 o 
 -28   0  12       89.78       58.81     27.87 o 
 -26   0  12       68.34       27.37     24.27 o 
 -24   0  12     1284.88     1450.32     68.20 o 
 -22   0  12       28.45        5.38     19.78 o 
 -20   0  12       64.63       66.68     21.50 o 
 -18   0  12      233.67      250.92     28.41 o 
 -16   0  12      319.67      366.54     33.09 o 
 -14   0  12      235.59      212.00     24.51 o 
 -12   0  12     2478.00     1753.22     43.08 o 
 -10   0  12      614.54      272.64     18.72 o 
  -8   0  12      187.23      175.96     19.94 o 
  -6   0  12        0.82       24.01     10.11 o 
  -4   0  12      188.88      187.45     17.17 o 
  -2   0  12     1383.71     1217.11     41.06 o 
   0   0  12     1144.29     1130.42     30.50 o 
   2   0  12    22917.72    21460.79    344.25 o 
   4   0  12     1305.45     1066.25     31.65 o 
   6   0  12      704.64      662.31     23.03 o 
   8   0  12       22.57       10.81      9.92 o 
  10   0  12       90.09       74.77     15.21 o 
  12   0  12      186.13      224.55     15.99 o 
  14   0  12     1611.71     1409.37     34.25 o 
  16   0  12      404.59      266.13     31.26 o 
  18   0  12       32.74       21.45     13.41 o 
  20   0  12      161.57      142.86     22.59 o 
  22   0  12       21.17       13.20     17.55 o 
  24   0  12       10.92       15.44     19.25 o 
  26   0  12        1.49      -19.11     19.11 o 
  28   0  12        6.99       36.03     24.19 o 
  30   0  12        6.23       -8.03     40.89 o 
  32   0  12       11.72      -36.18     36.18 o 
  34   0  12        0.10        0.59     25.05 o 
 -37   1  12        2.37        6.17     37.05 o 
 -35   1  12       27.48       56.49     36.38 o 
 -33   1  12        4.75       -3.89     31.35 o 
 -31   1  12        8.62      -14.97     26.04 o 
 -29   1  12        6.08      -24.93     24.93 o 
 -27   1  12       23.80       21.19     23.91 o 
 -25   1  12       41.53      -18.39     20.69 o 
 -23   1  12       48.54       53.80     17.51 o 
 -21   1  12       45.77       59.22     17.14 o 
 -19   1  12      306.14      357.59     23.43 o 
 -17   1  12       30.75       31.11     10.40 o 
 -15   1  12      349.42      334.78     17.83 o 
 -13   1  12      666.16      591.92     22.30 o 
 -11   1  12       60.33       34.51     11.54 o 
  -9   1  12       15.09       -8.28      8.28 o 
  -7   1  12       14.73       13.34      7.56 o 
  -5   1  12      297.51      282.07     11.29 o 
  -3   1  12      890.34      816.95     15.61 o 
  -1   1  12      535.12      457.85     13.42 o 
   1   1  12     3412.43     3377.72     39.56 o 
   3   1  12     3196.17     3159.67     37.91 o 
   5   1  12       39.05       10.34      6.69 o 
   7   1  12      309.69      320.76     13.32 o 
   9   1  12       72.47       60.10      8.09 o 
  11   1  12       11.88        2.16      7.38 o 
  13   1  12      250.29      182.24     12.57 o 
  15   1  12       41.01       36.97      9.14 o 
  17   1  12      366.05      294.58     15.93 o 
  19   1  12      230.17      237.47     15.01 o 
  21   1  12        5.28        1.37     10.69 o 
  23   1  12       24.04       14.30     13.07 o 
  25   1  12       38.59       25.55     13.63 o 
  27   1  12        0.01        7.49     14.60 o 
  29   1  12      101.57      145.48     18.47 o 
  31   1  12       10.42       32.88     20.60 o 
  33   1  12        7.37      -10.65     21.81 o 
  35   1  12        0.26       11.35     28.34 o 
 -36   2  12        2.09      -11.22     32.80 o 
 -34   2  12        5.20       32.35     33.58 o 
 -32   2  12        0.27        6.53     29.64 o 
 -30   2  12       27.98       -5.78     27.07 o 
 -28   2  12       25.23       67.72     25.64 o 
 -26   2  12      273.97      272.56     33.96 o 
 -24   2  12      331.91      418.28     82.99 o 
 -22   2  12        1.64       -2.98     14.05 o 
 -20   2  12       21.78       18.43     14.23 o 
 -18   2  12        8.56        4.36     14.20 o 
 -16   2  12       34.97       23.50     14.16 o 
 -14   2  12      403.17      328.15     23.65 o 
 -12   2  12     1886.97     1433.20     34.88 o 
 -10   2  12       36.78        9.95      9.88 o 
  -8   2  12       88.57       74.22     10.95 o 
  -6   2  12       20.68       27.12      7.64 o 
  -4   2  12       91.64       80.71      8.62 o 
  -2   2  12       10.99       10.80     10.72 o 
   0   2  12     3269.37     3179.01     38.46 o 
   2   2  12     5637.87     5149.12     55.54 o 
   4   2  12     1283.23     1288.88     23.14 o 
   6   2  12       46.85       37.87      7.74 o 
   8   2  12      146.17      122.56      9.52 o 
  10   2  12       12.44       -1.72      6.80 o 
  12   2  12      333.19      320.20     17.41 o 
  14   2  12      486.47      414.88     22.06 o 
  16   2  12      270.29      214.97     14.44 o 
  18   2  12      279.44      270.80     15.74 o 
  20   2  12       82.55       68.04     11.26 o 
  22   2  12       19.58       12.03     10.26 o 
  24   2  12        1.02       -1.79     12.12 o 
  26   2  12        6.45       23.78     14.00 o 
  28   2  12        6.23        8.45     16.72 o 
  30   2  12        1.38       -4.69     23.52 o 
  32   2  12        3.65      -17.40     27.91 o 
  34   2  12        0.81       25.17     34.34 o 
 -37   3  12        8.92       26.09     48.57 o 
 -35   3  12        3.42      -40.81     40.81 o 
 -33   3  12        3.26       39.39     32.28 o 
 -31   3  12       60.41       48.86     31.48 o 
 -29   3  12        6.77       -9.71     27.08 o 
 -27   3  12       47.26       19.84     24.10 o 
 -25   3  12        0.00       25.78     17.87 o 
 -23   3  12      147.06      113.69     20.37 o 
 -21   3  12       23.64       -5.91     15.51 o 
 -19   3  12      351.06      338.84     25.79 o 
 -17   3  12       85.83       96.99     21.31 o 
 -15   3  12       66.94       85.22     19.88 o 
 -13   3  12     1745.22     1529.40     40.20 o 
 -11   3  12      151.60      153.52     15.12 o 
  -9   3  12        0.23        0.08      7.89 o 
  -7   3  12        0.66       -3.46      7.74 o 
  -5   3  12       59.16       54.90     10.07 o 
  -3   3  12      219.64      218.81     12.48 o 
  -1   3  12     2105.25     1985.59     34.50 o 
   1   3  12     3631.94     3551.28     50.39 o 
   3   3  12     3888.30     3949.29     52.01 o 
   5   3  12      137.97      137.54     11.14 o 
   7   3  12      240.41      232.21     13.05 o 
   9   3  12       60.56       55.86      8.52 o 
  11   3  12      113.59       91.61     13.64 o 
  13   3  12      343.12      295.61     15.01 o 
  15   3  12       42.31       34.15     10.85 o 
  17   3  12      527.69      468.44     21.63 o 
  19   3  12      179.10      170.91     16.09 o 
  21   3  12        0.01       -3.30     11.96 o 
  23   3  12       14.78        4.70     13.21 o 
  25   3  12       36.43       28.92     14.75 o 
  27   3  12       17.53      -19.36     19.36 o 
  29   3  12      173.86      215.04     32.99 o 
  31   3  12        7.69      -25.06     29.38 o 
  33   3  12        1.69       42.65     35.27 o 
 -34   4  12      129.89      114.25     84.81 o 
 -32   4  12        3.01       31.94     33.30 o 
 -30   4  12       67.28       54.39     31.16 o 
 -28   4  12       73.02       69.20     30.75 o 
 -26   4  12     1608.69     1646.00     62.33 o 
 -24   4  12       26.30       29.12     19.21 o 
 -22   4  12       16.01        0.51     17.35 o 
 -20   4  12      127.33      123.10     19.09 o 
 -18   4  12       18.98       29.14     15.31 o 
 -16   4  12      250.02      253.68     21.26 o 
 -14   4  12     1665.01     1390.43     41.28 o 
 -12   4  12      711.71      653.59     23.88 o 
 -10   4  12       36.48       27.74      9.88 o 
  -8   4  12       83.50       91.85     11.55 o 
  -6   4  12        0.52        3.50      9.55 o 
  -4   4  12      182.53      195.26     14.03 o 
  -2   4  12     1027.91      953.69     30.17 o 
   0   4  12     2961.36     2975.35     44.91 o 
   2   4  12        5.87        4.64      9.15 o 
   4   4  12      798.23      878.09     25.98 o 
   6   4  12      679.94      704.05     23.32 o 
   8   4  12      130.16      142.88     12.80 o 
  10   4  12       16.57       17.34      9.86 o 
  12   4  12      154.77      113.67     13.71 o 
  14   4  12        1.86       -8.29     10.25 o 
  16   4  12       97.96       81.11     15.43 o 
  18   4  12      443.83      408.36     36.01 o 
  20   4  12       26.33       23.53     15.03 o 
  22   4  12       85.74       86.71     17.50 o 
  24   4  12        8.12       -4.43     16.57 o 
  26   4  12       41.27       20.20     19.94 o 
  28   4  12       10.00       28.98     32.01 o 
  30   4  12        0.87      -21.08     37.12 o 
  32   4  12        1.94        3.43     44.09 o 
 -33   5  12       19.52       21.87     59.27 o 
 -31   5  12       56.06       81.46     39.53 o 
 -29   5  12       18.90       16.59     26.31 o 
 -27   5  12        0.66      -21.94     21.94 o 
 -25   5  12      673.27      612.51     87.99 o 
 -23   5  12       87.68       96.71     27.87 o 
 -21   5  12        0.57      -12.12     19.75 o 
 -19   5  12       21.19        6.69     16.68 o 
 -17   5  12       58.60       85.11     27.97 o 
 -15   5  12      267.28      257.29     32.79 o 
 -13   5  12     1020.16      990.31     35.54 o 
 -11   5  12      231.40      259.86     16.78 o 
  -9   5  12       10.68       11.43     10.88 o 
  -7   5  12       44.58       34.01     10.67 o 
  -5   5  12       22.24       13.57      9.49 o 
  -3   5  12      619.62      630.03     24.79 o 
  -1   5  12      904.98      932.95     28.68 o 
   1   5  12        0.24       -6.27     10.09 o 
   3   5  12        0.00        5.75     10.14 o 
   5   5  12       66.86       56.01     14.56 o 
   7   5  12        3.80        6.15     10.30 o 
   9   5  12       24.14       10.17     10.41 o 
  11   5  12        0.01       11.02     10.72 o 
  13   5  12       47.00       38.47     12.20 o 
  15   5  12       24.43       21.99     12.47 o 
  17   5  12       36.55       35.49     13.28 o 
  19   5  12       79.77      101.47     17.30 o 
  21   5  12        2.80       11.55     17.73 o 
  23   5  12        1.31       -0.61     18.80 o 
  25   5  12        3.31       -0.07     21.32 o 
  27   5  12       16.30        2.46     28.01 o 
  29   5  12        3.01       10.97     31.15 o 
 -30   6  12       15.22       -9.10     33.64 o 
 -28   6  12      146.47      115.44     30.71 o 
 -26   6  12      447.06      427.63     38.03 o 
 -24   6  12        0.01       21.61     22.59 o 
 -22   6  12        8.30        1.76     37.65 o 
 -20   6  12       13.40        6.67     22.25 o 
 -18   6  12        5.37       -0.55     17.80 o 
 -16   6  12      219.31      197.28     22.06 o 
 -14   6  12      166.06      151.58     20.54 o 
 -12   6  12        2.20        3.25     12.03 o 
 -10   6  12       38.55       64.80     13.06 o 
  -8   6  12       99.89      102.14     13.76 o 
  -6   6  12       30.61       27.78     11.96 o 
  -4   6  12      153.87      120.68     15.32 o 
  -2   6  12      530.30      496.87     29.83 o 
   0   6  12      127.37      117.99     16.68 o 
   2   6  12       73.00       72.91     13.86 o 
   4   6  12      125.65      132.87     20.67 o 
   6   6  12       28.02       24.44     13.01 o 
   8   6  12       56.65       46.49     16.08 o 
  10   6  12       20.93       22.80     12.03 o 
  12   6  12       14.18       19.46     12.46 o 
  14   6  12       12.21       -4.45     12.36 o 
  16   6  12        2.04       -8.94     13.06 o 
  18   6  12       68.94       67.59     17.11 o 
  20   6  12       15.22       33.86     19.66 o 
  22   6  12        2.25       11.76     22.32 o 
  24   6  12        9.96       16.11     27.56 o 
  26   6  12        0.61      -23.76     28.70 o 
  28   6  12        1.82      -30.18     30.18 o 
 -27   7  12        0.81      -31.74     31.74 o 
 -25   7  12      775.74      727.01     74.47 o 
 -23   7  12      187.21      235.29     31.91 o 
 -21   7  12        4.80      -15.82     21.55 o 
 -19   7  12       28.07       20.50     22.33 o 
 -17   7  12      125.95      131.87     23.96 o 
 -15   7  12       16.08        3.83     19.27 o 
 -13   7  12      202.24      161.95     17.75 o 
 -11   7  12     1283.46     1312.30     36.44 o 
  -9   7  12       21.17       26.07     13.48 o 
  -7   7  12       41.72       36.87     15.32 o 
  -5   7  12      138.09      160.92     18.48 o 
  -3   7  12       69.13       72.03     16.12 o 
  -1   7  12       86.73       78.02     18.07 o 
   1   7  12       14.19       11.37     14.41 o 
   3   7  12       94.71      122.58     21.45 o 
   5   7  12       16.75       38.60     13.44 o 
   7   7  12       35.93       40.35     15.03 o 
   9   7  12        0.18       11.64     13.58 o 
  11   7  12       28.64       41.07     14.85 o 
  13   7  12       17.88       19.71     14.56 o 
  15   7  12        0.79       28.91     17.87 o 
  17   7  12        1.94      -15.82     17.06 o 
  19   7  12       69.63       70.61     37.41 o 
  21   7  12        0.79       12.30     23.02 o 
  23   7  12        2.47       -7.49     27.58 o 
  25   7  12        0.00      -16.03     28.20 o 
 -24   8  12      110.74      101.23     38.99 o 
 -22   8  12        5.60      -25.69     37.46 o 
 -20   8  12        4.55      -23.21     23.21 o 
 -18   8  12       53.86       31.27     37.38 o 
 -16   8  12      433.65      380.15     33.01 o 
 -14   8  12       13.65       15.19     19.30 o 
 -12   8  12       70.82       80.43     18.60 o 
 -10   8  12        0.06       13.24     22.54 o 
  -8   8  12        1.77       31.52     17.37 o 
  -6   8  12        1.22       14.96     18.88 o 
  -4   8  12      151.06      164.25     20.86 o 
  -2   8  12       48.99       91.44     19.84 o 
   0   8  12       21.85       23.57     17.82 o 
   2   8  12      120.53       90.69     19.33 o 
   4   8  12       48.63       58.76     17.31 o 
   6   8  12        1.79       17.26     17.58 o 
   8   8  12        5.95       23.60     19.16 o 
  10   8  12       18.17       14.35     19.59 o 
  12   8  12        7.90        0.11     18.55 o 
  14   8  12       46.80       31.66     23.41 o 
  16   8  12       22.78      -19.43     22.61 o 
  18   8  12        2.24       -8.54     25.84 o 
  20   8  12        0.59      -13.66     23.72 o 
 -19   9  12        6.57      -42.01     42.01 o 
 -17   9  12       72.43       -4.38     29.32 o 
 -15   9  12        2.26       -7.03     33.25 o 
 -13   9  12       20.29       28.03     29.61 o 
 -11   9  12      948.20      869.38     60.58 o 
  -9   9  12      784.24      687.25     62.44 o 
  -7   9  12       15.04       18.00     25.77 o 
  -5   9  12       18.58        1.43     25.20 o 
  -3   9  12        0.10       33.72     37.23 o 
  -1   9  12        2.30       13.43     26.09 o 
   1   9  12       65.76       53.02     27.09 o 
   3   9  12       41.79       31.61     22.23 o 
   5   9  12       14.04       -8.34     19.60 o 
   7   9  12        6.86       38.97     28.40 o 
   9   9  12        0.07       -6.46     26.54 o 
  11   9  12        7.40       16.27     26.16 o 
  13   9  12       11.86       10.68     30.52 o 
  15   9  12       61.05       76.32     28.63 o 
 -10  10  12       48.24       49.80     31.52 o 
  -8  10  12        0.64      -28.15     28.15 o 
  -6  10  12        8.56       -4.31     27.59 o 
  -4  10  12        5.79      -10.05     26.59 o 
  -2  10  12        1.95        3.15     26.34 o 
   0  10  12        7.02       -2.27     24.87 o 
   2  10  12        0.19        6.14     22.93 o 
   4  10  12       37.03       -5.60     23.02 o 
   6  10  12        8.47      -17.85     27.85 o 
 -37   1  13       24.29       19.33     50.50 o 
 -35   1  13       74.19       90.72     40.49 o 
 -33   1  13      179.42      303.58    100.89 o 
 -31   1  13      223.87      143.47     38.68 o 
 -29   1  13       12.64       35.90     27.68 o 
 -27   1  13      120.23      111.61     26.72 o 
 -25   1  13       11.64       -9.45     18.95 o 
 -23   1  13        1.83        3.97     19.22 o 
 -21   1  13      520.19      500.36     56.83 o 
 -19   1  13      387.52      408.72     31.72 o 
 -17   1  13        0.00        5.52     10.66 o 
 -15   1  13      174.64      200.81     16.60 o 
 -13   1  13      114.65       65.79     12.47 o 
 -11   1  13     3531.75     2825.92     50.30 o 
  -9   1  13     1029.67      802.97     30.57 o 
  -7   1  13       40.55       68.90     12.45 o 
  -5   1  13        6.43       14.41      7.57 o 
  -3   1  13       15.30       23.47      7.27 o 
  -1   1  13      445.34      437.32     15.33 o 
   1   1  13     6129.81     5764.83     61.04 o 
   3   1  13    12765.69    12356.84    128.15 o 
   5   1  13      169.11      169.34     12.58 o 
   7   1  13        1.37       -4.08      6.86 o 
   9   1  13       16.56        5.11      7.20 o 
  11   1  13      149.92      136.84     11.69 o 
  13   1  13       21.02       15.87      8.74 o 
  15   1  13      613.30      517.12     22.38 o 
  17   1  13      296.05      254.30     19.19 o 
  19   1  13        0.33      -10.39     10.39 o 
  21   1  13      209.93      249.34     22.96 o 
  23   1  13       10.87       -8.16     12.49 o 
  25   1  13       30.26       39.38     16.40 o 
  27   1  13       25.76        3.66     15.63 o 
  29   1  13       37.82       45.12     17.92 o 
  31   1  13        0.72        5.97     21.00 o 
  33   1  13        4.96       33.06     27.00 o 
 -36   2  13       79.66       66.19     59.50 o 
 -34   2  13        1.23       62.35     53.44 o 
 -32   2  13      210.98      283.01     60.67 o 
 -30   2  13        4.41       53.67     41.46 o 
 -28   2  13       31.94       25.10     33.61 o 
 -26   2  13      183.00      146.41     30.05 o 
 -24   2  13     1229.34     1438.39     94.20 o 
 -22   2  13      759.93      886.73     52.06 o 
 -20   2  13       17.42       17.81     15.14 o 
 -18   2  13       33.52       23.21     14.89 o 
 -16   2  13      555.35      482.55     33.89 o 
 -14   2  13        7.22       21.54     14.87 o 
 -12   2  13     2829.24     2240.56     50.20 o 
 -10   2  13      459.11      401.89     28.59 o 
  -8   2  13      604.26      421.54     20.36 o 
  -6   2  13        0.16        0.73      8.37 o 
  -4   2  13      161.50      197.50     11.71 o 
  -2   2  13       95.04       78.02      9.61 o 
   0   2  13     3775.11     3521.32     44.70 o 
   2   2  13       96.78      115.78     10.07 o 
   4   2  13     5184.69     5172.31     59.71 o 
   6   2  13       38.17       55.85      8.90 o 
   8   2  13       53.89       46.39      9.13 o 
  10   2  13      145.40      164.21     12.68 o 
  12   2  13      141.91      134.07     12.30 o 
  14   2  13       12.09       11.60      9.69 o 
  16   2  13      339.43      315.89     17.44 o 
  18   2  13        0.17        0.79     10.37 o 
  20   2  13       30.63       25.67     11.17 o 
  22   2  13      109.58       92.34     12.71 o 
  24   2  13       68.03       75.34     14.30 o 
  26   2  13        1.22       -5.59     12.86 o 
  28   2  13        4.73      -16.62     16.62 o 
  30   2  13        7.16       22.06     24.10 o 
  32   2  13        3.09       -1.39     24.63 o 
 -35   3  13       21.29       45.54     47.65 o 
 -33   3  13      133.39      139.05     40.16 o 
 -31   3  13      226.05      252.48     42.04 o 
 -29   3  13       14.07      -26.34     26.34 o 
 -27   3  13        9.23       14.64     25.07 o 
 -25   3  13        8.03        3.74     21.87 o 
 -23   3  13      256.49      233.51     24.90 o 
 -21   3  13       39.46       -4.80     16.42 o 
 -19   3  13       68.10       80.79     22.77 o 
 -17   3  13      317.11      301.55     25.34 o 
 -15   3  13      316.32      289.14     24.53 o 
 -13   3  13      837.81      741.94     42.46 o 
 -11   3  13      204.12      205.57     21.62 o 
  -9   3  13      674.32      687.39     26.82 o 
  -7   3  13      137.52      106.86     12.47 o 
  -5   3  13       14.90       -4.66      7.46 o 
  -3   3  13        2.77       10.82      8.79 o 
  -1   3  13      674.55      749.07     23.39 o 
   1   3  13      405.87      410.62     17.37 o 
   3   3  13     1902.20     1889.33     33.04 o 
   5   3  13     2936.56     3042.29     52.25 o 
   7   3  13      183.40      189.19     13.14 o 
   9   3  13       22.66       14.90      8.79 o 
  11   3  13       16.73       30.45      9.21 o 
  13   3  13       81.57       90.10     11.68 o 
  15   3  13      112.23       72.59     13.34 o 
  17   3  13      579.28      541.43     23.96 o 
  19   3  13      107.28       98.03     15.11 o 
  21   3  13       29.24       -4.42     13.00 o 
  23   3  13        0.08      -13.35     13.35 o 
  25   3  13        3.06      -12.93     16.20 o 
  27   3  13        1.56       -7.04     19.89 o 
  29   3  13       62.72       72.12     33.89 o 
  31   3  13       84.24       42.09     55.38 o 
 -34   4  13       10.97       28.43     45.45 o 
 -32   4  13        0.06       46.11     33.07 o 
 -30   4  13      114.95      127.39     36.42 o 
 -28   4  13       34.68       85.16     49.71 o 
 -26   4  13      382.02      470.98     35.19 o 
 -24   4  13      115.97      152.30     24.24 o 
 -22   4  13       78.89       73.70     20.94 o 
 -20   4  13        1.74      -16.90     16.90 o 
 -18   4  13        0.97        3.11     16.55 o 
 -16   4  13        3.42       22.00     15.40 o 
 -14   4  13      217.08      195.94     19.59 o 
 -12   4  13      296.90      302.18     26.84 o 
 -10   4  13      142.84      127.14     14.61 o 
  -8   4  13      350.49      356.10     23.29 o 
  -6   4  13      185.35      219.69     17.51 o 
  -4   4  13        0.32        2.04      9.34 o 
  -2   4  13       49.29       39.12     10.67 o 
   0   4  13      633.04      635.89     22.97 o 
   2   4  13       95.55       86.51     12.82 o 
   4   4  13      908.25      964.78     31.93 o 
   6   4  13      872.93      939.64     27.71 o 
   8   4  13       25.11       19.54     10.46 o 
  10   4  13       27.21       11.93     10.32 o 
  12   4  13        3.26       17.80     11.01 o 
  14   4  13        1.64      -10.44     10.44 o 
  16   4  13      159.55      169.51     19.23 o 
  18   4  13      169.92      159.79     21.88 o 
  20   4  13        7.87        7.89     15.31 o 
  22   4  13       23.88        2.72     17.74 o 
  24   4  13       33.93       27.55     22.52 o 
  26   4  13        9.88       13.64     21.58 o 
  28   4  13        4.09       38.24     40.04 o 
  30   4  13       17.20       33.50     45.03 o 
 -33   5  13      116.40       68.07     64.68 o 
 -31   5  13       46.41       50.87     58.05 o 
 -29   5  13       32.60       21.84     27.62 o 
 -27   5  13       25.16       19.37     26.28 o 
 -25   5  13        1.13      -21.41     24.76 o 
 -23   5  13      185.68      143.58     30.59 o 
 -21   5  13        7.35       -6.24     30.12 o 
 -19   5  13        4.53        5.68     18.46 o 
 -17   5  13       66.87       55.74     25.65 o 
 -15   5  13       36.67        6.95     21.32 o 
 -13   5  13      352.17      314.14     26.86 o 
 -11   5  13        9.24       -5.16     10.68 o 
  -9   5  13      102.62       91.22     14.03 o 
  -7   5  13       67.44       64.15     13.00 o 
  -5   5  13       87.61       89.98     14.61 o 
  -3   5  13        1.74       -5.57     10.68 o 
  -1   5  13      167.45      165.84     21.11 o 
   1   5  13      104.14      118.12     14.64 o 
   3   5  13       42.64       47.32     14.47 o 
   5   5  13     1703.13     1862.80     41.53 o 
   7   5  13       48.28       53.76     12.91 o 
   9   5  13       13.94       23.89     11.82 o 
  11   5  13        8.03       16.96     11.36 o 
  13   5  13        8.05       18.62     12.46 o 
  15   5  13        3.95        4.87     12.79 o 
  17   5  13       50.24       24.33     13.70 o 
  19   5  13      245.71      211.94     23.66 o 
  21   5  13        3.91      -19.94     19.94 o 
  23   5  13        0.08       21.41     23.02 o 
  25   5  13        2.99       -6.89     26.13 o 
  27   5  13        9.77        5.33     29.36 o 
  29   5  13       21.61       28.42     41.64 o 
 -30   6  13       14.81       19.92     35.53 o 
 -28   6  13      222.14      169.54     41.28 o 
 -26   6  13       53.11       61.93     28.50 o 
 -24   6  13      148.90      136.69     41.15 o 
 -22   6  13      128.43      151.16     28.78 o 
 -20   6  13        3.38      -31.94     31.94 o 
 -18   6  13       26.03       15.00     18.75 o 
 -16   6  13       83.86       65.38     21.31 o 
 -14   6  13      533.23      493.02     30.53 o 
 -12   6  13       54.12       54.64     15.84 o 
 -10   6  13      112.05       68.55     17.60 o 
  -8   6  13       51.98       64.92     13.05 o 
  -6   6  13        5.91        0.01     12.41 o 
  -4   6  13        0.85       -2.79     14.13 o 
  -2   6  13       62.95       35.57     13.11 o 
   0   6  13        5.52       -7.01     12.11 o 
   2   6  13        0.83        7.02     16.42 o 
   4   6  13       18.52        9.39     13.81 o 
   6   6  13      689.99      662.01     28.66 o 
   8   6  13      299.06      295.04     20.10 o 
  10   6  13        0.10       18.72     12.86 o 
  12   6  13        0.01        2.95     12.89 o 
  14   6  13       10.66       19.03     14.73 o 
  16   6  13      177.40      201.08     21.12 o 
  18   6  13      116.49       71.02     25.33 o 
  20   6  13       45.20       47.12     21.93 o 
  22   6  13       21.79       -0.02     28.59 o 
  24   6  13        0.00       12.44     28.46 o 
  26   6  13        8.09        9.66     34.80 o 
 -27   7  13        2.94       43.72     35.66 o 
 -25   7  13        0.36        8.68     32.69 o 
 -23   7  13       28.19       11.38     25.86 o 
 -21   7  13        2.40      -22.00     22.00 o 
 -19   7  13        1.66        1.89     22.58 o 
 -17   7  13        0.85       25.30     24.33 o 
 -15   7  13        0.06      -21.75     21.75 o 
 -13   7  13        3.93       35.45     18.65 o 
 -11   7  13       75.13       48.05     14.35 o 
  -9   7  13        0.80        2.53     14.24 o 
  -7   7  13       87.77      101.56     18.72 o 
  -5   7  13       44.58       26.17     15.65 o 
  -3   7  13        9.77       12.05     17.59 o 
  -1   7  13        3.38       10.19     15.24 o 
   1   7  13      135.64      125.02     17.37 o 
   3   7  13        2.45        1.14     13.10 o 
   5   7  13       40.68       31.33     15.59 o 
   7   7  13      269.18      253.73     21.19 o 
   9   7  13        4.88        9.09     15.68 o 
  11   7  13       16.17       -5.81     15.22 o 
  13   7  13       39.77       38.87     18.59 o 
  15   7  13       64.86       95.66     22.10 o 
  17   7  13       20.15       18.78     23.63 o 
  19   7  13      174.44      212.93     31.69 o 
  21   7  13       41.88        2.06     24.45 o 
  23   7  13        0.14       21.28     30.94 o 
 -22   8  13        3.75      -15.20     32.14 o 
 -20   8  13        0.31      -30.80     32.08 o 
 -18   8  13        2.28      -11.13     23.11 o 
 -16   8  13        0.01      -22.07     22.07 o 
 -14   8  13       38.44       39.03     30.88 o 
 -12   8  13       54.00       51.91     21.09 o 
 -10   8  13       39.14       48.93     21.57 o 
  -8   8  13       57.80       71.78     21.75 o 
  -6   8  13       80.59      104.75     25.69 o 
  -4   8  13       12.87        3.16     19.11 o 
  -2   8  13        1.81       13.74     20.12 o 
   0   8  13        3.98       12.08     17.78 o 
   2   8  13       70.67       70.23     21.11 o 
   4   8  13       11.67       34.01     22.96 o 
   6   8  13        0.79      -16.22     19.81 o 
   8   8  13      169.97      153.95     26.25 o 
  10   8  13       65.67       80.46     23.58 o 
  12   8  13        5.63       -6.37     26.11 o 
  14   8  13      223.51      309.48     44.71 o 
  16   8  13      145.91      161.80     30.88 o 
  18   8  13        3.66       18.88     25.34 o 
  20   8  13       16.70       -0.27     26.09 o 
 -17   9  13       12.99      -20.58     33.94 o 
 -15   9  13        3.51        6.54     40.75 o 
 -13   9  13        8.08       11.72     30.55 o 
 -11   9  13       71.63        6.70     28.01 o 
  -9   9  13      138.29      153.01     34.82 o 
  -7   9  13       36.42      109.59     47.02 o 
  -5   9  13        7.62       11.41     27.93 o 
  -3   9  13       10.12       -3.72     26.11 o 
  -1   9  13       24.37       10.43     25.65 o 
   1   9  13        0.12       -2.15     22.34 o 
   3   9  13        2.84       -2.17     21.92 o 
   5   9  13        0.63        8.55     27.65 o 
   7   9  13       26.22       24.99     29.81 o 
   9   9  13        0.13       19.44     26.90 o 
  11   9  13        1.82       13.78     28.45 o 
  13   9  13        3.87       14.56     30.47 o 
  -4  10  13        0.89       38.26     30.31 o 
  -2  10  13        3.84       26.78     29.17 o 
   0  10  13       14.84       14.78     23.81 o 
   2  10  13       15.28       27.74     27.00 o 
 -36   0  14     4738.81     5554.09    288.78 o 
 -34   0  14      422.95      307.11     87.30 o 
 -32   0  14       67.48       75.39     62.68 o 
 -30   0  14       66.77       55.23     55.65 o 
 -28   0  14       21.66       32.91     47.88 o 
 -26   0  14      208.58      165.78     38.87 o 
 -24   0  14     2170.29     2360.58    106.56 o 
 -22   0  14     4374.53     4804.63    118.07 o 
 -20   0  14      432.42      458.89     52.91 o 
 -18   0  14        7.23       18.53     20.57 o 
 -16   0  14       17.44       19.49     20.17 o 
 -14   0  14     1056.21      882.69     53.64 o 
 -12   0  14      329.66      234.42     28.23 o 
 -10   0  14     7958.62     6202.13    110.49 o 
  -8   0  14        0.79        0.90     11.34 o 
  -6   0  14      331.47      261.75     18.08 o 
  -4   0  14      214.85      220.39     20.07 o 
  -2   0  14      441.16      365.60     28.79 o 
   0   0  14       19.44       23.56     13.53 o 
   2   0  14     5594.20     5259.28    123.91 o 
   4   0  14     1153.17     1052.43     41.95 o 
   6   0  14      127.89      117.08     22.68 o 
   8   0  14      890.71      925.40     42.02 o 
  10   0  14       64.63       48.60     13.59 o 
  12   0  14       70.87       53.24     14.06 o 
  14   0  14      143.18       77.72     19.15 o 
  16   0  14       10.23       13.50     18.84 o 
  18   0  14       36.02       10.81     16.70 o 
  20   0  14       24.08       17.09     18.93 o 
  22   0  14       36.20       55.95     22.24 o 
  24   0  14       60.70      116.45     35.61 o 
  26   0  14       87.32      130.59     35.35 o 
  28   0  14        2.77       -2.69     29.46 o 
  30   0  14        1.99       22.77     42.26 o 
  32   0  14       14.92       51.48     45.70 o 
 -35   1  14       28.21       18.23     39.01 o 
 -33   1  14        1.22       30.52     29.60 o 
 -31   1  14       15.02        0.18     27.77 o 
 -29   1  14        8.77      -10.76     24.28 o 
 -27   1  14        0.00        1.31     23.79 o 
 -25   1  14       93.50       51.77     24.02 o 
 -23   1  14       42.21       46.55     23.17 o 
 -21   1  14      111.66      124.43     24.45 o 
 -19   1  14       79.38       38.37     20.03 o 
 -17   1  14       27.04       36.28     18.82 o 
 -15   1  14       17.37        5.90     12.49 o 
 -13   1  14       34.26       10.40     13.59 o 
 -11   1  14       17.59       16.91     12.61 o 
  -9   1  14      240.79      195.62     18.59 o 
  -7   1  14       10.65        1.67     11.26 o 
  -5   1  14        0.00       -2.55      7.53 o 
  -3   1  14        1.80       16.88      8.31 o 
  -1   1  14        4.76        1.48      8.32 o 
   1   1  14      219.29      189.43     13.19 o 
   3   1  14      451.63      494.05     17.84 o 
   5   1  14      293.57      267.74     17.66 o 
   7   1  14      278.96      268.85     14.56 o 
   9   1  14       68.71       80.74     11.89 o 
  11   1  14       32.82       18.20      9.52 o 
  13   1  14        5.35       -1.53      8.67 o 
  15   1  14       35.23       25.81     10.06 o 
  17   1  14        1.52        4.44      9.76 o 
  19   1  14        1.88       -5.09     11.17 o 
  21   1  14        1.00        7.01     13.47 o 
  23   1  14       23.14       16.37     14.71 o 
  25   1  14        6.00        3.12     15.93 o 
  27   1  14        6.32        5.27     18.00 o 
  29   1  14        2.45        9.78     20.31 o 
  31   1  14        1.53       -3.64     21.47 o 
  33   1  14        2.59       16.25     28.89 o 
 -36   2  14     1322.64     1513.93    117.32 o 
 -34   2  14       94.00      146.86     43.32 o 
 -32   2  14       29.12       35.01     39.46 o 
 -30   2  14        9.81       42.07     32.21 o 
 -28   2  14      131.98       67.57     32.16 o 
 -26   2  14       29.91       26.03     25.92 o 
 -24   2  14      856.68     1026.76     58.91 o 
 -22   2  14     1087.44     1127.52     93.26 o 
 -20   2  14      157.19      143.24     19.76 o 
 -18   2  14        4.39        5.27     16.28 o 
 -16   2  14       33.51       47.72     16.46 o 
 -14   2  14       30.68       16.90     14.36 o 
 -12   2  14      143.96       99.57     17.01 o 
 -10   2  14     2073.41     1674.41     43.67 o 
  -8   2  14      491.93      348.75     21.32 o 
  -6   2  14      221.27      212.94     17.55 o 
  -4   2  14      131.56       97.60     12.33 o 
  -2   2  14        4.15       -6.67      7.41 o 
   0   2  14       14.96       -0.45      8.63 o 
   2   2  14      734.09      723.84     17.68 o 
   4   2  14     2382.66     2434.87     35.44 o 
   6   2  14      252.02      233.64     13.66 o 
   8   2  14       10.64        8.58      9.07 o 
  10   2  14        6.11       14.26     10.02 o 
  12   2  14       28.98       42.47     11.64 o 
  14   2  14        1.71        4.54     10.78 o 
  16   2  14       71.19       36.62     11.53 o 
  18   2  14       42.74       35.31     11.16 o 
  20   2  14       32.40       19.43     10.82 o 
  22   2  14       60.90       62.92     13.82 o 
  24   2  14        0.35       -1.28     12.57 o 
  26   2  14       56.33       65.58     19.41 o 
  28   2  14       12.03        3.40     20.78 o 
  30   2  14        2.59       -3.57     26.33 o 
  32   2  14       17.11       39.13     30.63 o 
 -35   3  14       73.22       72.64     53.94 o 
 -33   3  14        0.37       -5.68     43.31 o 
 -31   3  14       24.36       29.70     51.59 o 
 -29   3  14       31.55        7.02     37.92 o 
 -27   3  14       17.82       46.34     30.82 o 
 -25   3  14      139.25      151.14     30.68 o 
 -23   3  14      113.86      118.47     22.38 o 
 -21   3  14      282.36      358.64     32.34 o 
 -19   3  14      153.81      110.20     35.12 o 
 -17   3  14       85.74      117.72     21.10 o 
 -15   3  14        3.47       24.68     16.78 o 
 -13   3  14        1.12      -14.85     14.85 o 
 -11   3  14       47.09       28.71     16.31 o 
  -9   3  14      353.02      313.27     20.49 o 
  -7   3  14       31.70       21.92     12.06 o 
  -5   3  14       46.48       35.47      9.81 o 
  -3   3  14       93.56      105.37     12.56 o 
  -1   3  14       40.71       22.40     10.46 o 
   1   3  14      267.80      240.42     14.75 o 
   3   3  14      172.41      213.17     14.33 o 
   5   3  14     1860.35     1862.68     33.70 o 
   7   3  14       82.36       61.19     13.17 o 
   9   3  14       33.46       24.77     10.01 o 
  11   3  14        8.21       -0.71      9.50 o 
  13   3  14        0.28       10.92     11.36 o 
  15   3  14        0.46       -9.62     10.78 o 
  17   3  14       79.15       41.54     14.36 o 
  19   3  14      142.02      133.80     17.72 o 
  21   3  14       34.72       36.22     17.90 o 
  23   3  14       12.44        2.77     15.89 o 
  25   3  14        3.62       27.39     21.69 o 
  27   3  14       14.30       45.14     27.32 o 
  29   3  14        5.66        1.77     31.55 o 
  31   3  14        3.10       23.15     35.48 o 
 -32   4  14       81.59      189.61     54.92 o 
 -30   4  14       28.05       15.40     31.87 o 
 -28   4  14       31.13       29.71     31.08 o 
 -26   4  14      332.31      412.43     34.33 o 
 -24   4  14       32.83       64.71     24.06 o 
 -22   4  14        8.06       14.87     19.93 o 
 -20   4  14     1272.22     1456.12     55.93 o 
 -18   4  14        0.30      -16.67     16.67 o 
 -16   4  14       10.19       44.49     17.96 o 
 -14   4  14      323.90      245.17     36.93 o 
 -12   4  14      105.49       75.06     20.18 o 
 -10   4  14       21.77       22.85     18.34 o 
  -8   4  14      877.10      904.47     32.97 o 
  -6   4  14       11.57       -1.38     10.31 o 
  -4   4  14       10.65       23.93     11.27 o 
  -2   4  14       86.90       85.09     13.68 o 
   0   4  14       32.90       46.41     12.34 o 
   2   4  14      238.18      251.98     16.14 o 
   4   4  14      913.87     1038.89     27.50 o 
   6   4  14     2121.70     2305.41     43.06 o 
   8   4  14        1.36       -4.07     10.94 o 
  10   4  14        0.24       -2.77     11.04 o 
  12   4  14       13.29       12.40     11.99 o 
  14   4  14        2.98      -12.30     12.30 o 
  16   4  14        8.06       16.43     15.95 o 
  18   4  14      103.82      149.18     21.22 o 
  20   4  14       12.05        6.35     17.02 o 
  22   4  14       29.20       39.05     23.25 o 
  24   4  14       18.51       15.66     23.16 o 
  26   4  14        0.02       41.41     29.21 o 
  28   4  14       28.92      106.04     43.85 o 
  30   4  14       70.81       46.29     44.50 o 
 -31   5  14        1.00      -47.92     57.39 o 
 -29   5  14        9.87       33.53     58.50 o 
 -27   5  14       34.86       28.51     28.22 o 
 -25   5  14        1.18      -10.90     25.56 o 
 -23   5  14       30.49       -2.00     24.31 o 
 -21   5  14       74.30       71.72     28.69 o 
 -19   5  14        1.39       26.99     20.56 o 
 -17   5  14       15.34       13.94     20.87 o 
 -15   5  14       98.76       63.96     21.64 o 
 -13   5  14       76.21       72.63     21.07 o 
 -11   5  14        1.98       15.71     20.91 o 
  -9   5  14        2.50       23.37     18.69 o 
  -7   5  14       82.14       78.58     13.87 o 
  -5   5  14       85.39       79.05     18.00 o 
  -3   5  14       76.44       68.31     14.54 o 
  -1   5  14      158.56      169.17     16.99 o 
   1   5  14        5.77        6.04     13.40 o 
   3   5  14      125.24      121.84     15.60 o 
   5   5  14     1123.20     1151.23     33.10 o 
   7   5  14      466.57      534.70     24.72 o 
   9   5  14      316.41      322.19     21.28 o 
  11   5  14        1.13       -2.74     12.85 o 
  13   5  14        0.03        1.20     13.13 o 
  15   5  14       61.71       71.33     15.42 o 
  17   5  14      232.45      278.67     21.87 o 
  19   5  14      181.80      164.96     28.03 o 
  21   5  14       14.24       24.26     24.52 o 
  23   5  14       11.75       -5.46     35.36 o 
  25   5  14        2.18      -27.13     27.13 o 
  27   5  14        1.66       39.62     43.50 o 
 -28   6  14       72.48       49.13     49.41 o 
 -26   6  14       51.06       28.34     29.24 o 
 -24   6  14        4.16        5.94     25.97 o 
 -22   6  14       11.08       -6.87     23.95 o 
 -20   6  14       88.13       90.11     28.75 o 
 -18   6  14        1.38        6.01     33.35 o 
 -16   6  14        0.09      -21.09     21.09 o 
 -14   6  14       11.15        1.35     19.26 o 
 -12   6  14       65.63       43.73     21.42 o 
 -10   6  14       27.34       38.85     16.60 o 
  -8   6  14       61.23       55.92     20.67 o 
  -6   6  14      255.34      218.31     20.49 o 
  -4   6  14      172.48      144.86     16.69 o 
  -2   6  14       66.02       70.92     15.70 o 
   0   6  14       31.36       24.37     13.90 o 
   2   6  14       63.53       86.49     22.72 o 
   4   6  14      131.13      163.84     18.59 o 
   6   6  14     1023.65     1243.43     38.49 o 
   8   6  14      836.50      823.42     31.03 o 
  10   6  14       35.63       46.28     15.41 o 
  12   6  14        0.20        2.17     15.11 o 
  14   6  14       11.59       40.91     16.91 o 
  16   6  14      509.29      647.78     40.82 o 
  18   6  14       51.29       54.50     22.70 o 
  20   6  14      152.98      140.90     34.25 o 
  22   6  14        3.74      -25.70     25.70 o 
  24   6  14        1.20      -14.03     28.55 o 
 -25   7  14        4.35        8.04     34.65 o 
 -23   7  14       34.44       45.00     35.83 o 
 -21   7  14       32.53        0.66     24.32 o 
 -19   7  14       59.94       71.15     25.38 o 
 -17   7  14        0.13        2.16     23.43 o 
 -15   7  14        7.40       -5.33     23.54 o 
 -13   7  14        1.91       15.52     29.25 o 
 -11   7  14       22.80       19.36     19.27 o 
  -9   7  14       23.35        8.68     18.54 o 
  -7   7  14        2.46       27.33     18.57 o 
  -5   7  14       10.60       30.22     17.39 o 
  -3   7  14       20.54       44.90     21.51 o 
  -1   7  14        0.08       -3.12     20.76 o 
   1   7  14        0.69        5.78     14.96 o 
   3   7  14        0.11       -0.22     16.48 o 
   5   7  14       31.88       23.61     16.23 o 
   7   7  14      437.63      509.39     30.40 o 
   9   7  14        0.02        4.06     18.60 o 
  11   7  14       35.51       19.88     18.94 o 
  13   7  14        0.90       -4.93     19.14 o 
  15   7  14       24.93       48.85     28.82 o 
  17   7  14       25.94      100.15     28.86 o 
  19   7  14        4.96      -22.17     25.76 o 
  21   7  14       25.80       47.87     34.28 o 
 -20   8  14       58.15       34.33     35.50 o 
 -18   8  14        0.50      -29.56     29.56 o 
 -16   8  14        4.15      -17.92     25.66 o 
 -14   8  14       31.63      -23.47     23.47 o 
 -12   8  14        0.10        4.57     22.11 o 
 -10   8  14      264.90      296.66     36.54 o 
  -8   8  14       40.67       52.12     26.30 o 
  -6   8  14       36.37       -6.01     45.72 o 
  -4   8  14       28.60       42.10     25.53 o 
  -2   8  14        0.94        6.51     20.66 o 
   0   8  14        0.59      -11.39     19.34 o 
   2   8  14       37.53        6.68     20.67 o 
   4   8  14       92.86      105.69     25.82 o 
   6   8  14       64.38       61.86     23.28 o 
   8   8  14      520.19      542.19     48.39 o 
  10   8  14      118.80      104.12     32.50 o 
  12   8  14        8.70       21.49     29.93 o 
  14   8  14      179.03      136.18     33.25 o 
  16   8  14      428.97      484.41     58.15 o 
  18   8  14        2.63      -25.93     25.93 o 
 -15   9  14        0.03       -5.79     36.58 o 
 -13   9  14        3.69      -12.27     30.18 o 
 -11   9  14        0.63       22.05     28.85 o 
  -9   9  14       68.43       92.01     32.91 o 
  -7   9  14       19.87       23.57     28.88 o 
  -5   9  14        2.47       15.06     27.90 o 
  -3   9  14        7.65      -23.02     23.47 o 
  -1   9  14        0.45       -9.99     23.15 o 
   1   9  14        0.60       -4.85     22.61 o 
   3   9  14       10.43       48.61     30.85 o 
   5   9  14        1.62       14.69     29.24 o 
   7   9  14       53.47       60.43     31.50 o 
   9   9  14       34.05       30.17     29.67 o 
  11   9  14       15.69       65.37     32.42 o 
 -35   1  15       42.69       32.07     45.96 o 
 -33   1  15      195.71      188.19     54.16 o 
 -31   1  15        8.15       35.69     30.66 o 
 -29   1  15      446.45      397.80     43.72 o 
 -27   1  15       22.02       49.29     26.75 o 
 -25   1  15        7.95       -4.61     22.39 o 
 -23   1  15      188.35      153.95     29.26 o 
 -21   1  15      197.22      177.73     27.67 o 
 -19   1  15     1167.31     1196.96     68.60 o 
 -17   1  15       26.78       74.63     21.65 o 
 -15   1  15        8.22       21.13     12.96 o 
 -13   1  15       10.21       -0.40     12.61 o 
 -11   1  15       78.15       39.54     14.29 o 
  -9   1  15      509.16      312.12     21.83 o 
  -7   1  15      200.41      181.38     18.48 o 
  -5   1  15      236.24      185.75     16.89 o 
  -3   1  15      187.17      159.23     12.94 o 
  -1   1  15      161.77      152.72     14.59 o 
   1   1  15      154.64      186.04     15.65 o 
   3   1  15      240.08      249.71     19.95 o 
   5   1  15      876.29      796.59     28.69 o 
   7   1  15       92.93       94.69     12.27 o 
   9   1  15      150.38      126.64     14.80 o 
  11   1  15        8.84       12.77     10.97 o 
  13   1  15       31.82       21.27     11.51 o 
  15   1  15       21.23       17.11     11.75 o 
  17   1  15        5.25       -0.86     11.23 o 
  19   1  15        5.16        5.07     13.28 o 
  21   1  15        1.05       16.20     14.45 o 
  23   1  15      147.39      190.04     22.16 o 
  25   1  15        4.21        7.67     24.90 o 
  27   1  15        3.55      -17.59     17.59 o 
  29   1  15       12.79       26.12     22.67 o 
  31   1  15        0.57       32.98     24.61 o 
 -34   2  15     2292.22     2728.28    145.23 o 
 -32   2  15       31.23       39.94     37.06 o 
 -30   2  15       86.23       50.52     48.85 o 
 -28   2  15        1.73       14.79     30.28 o 
 -26   2  15       25.09       53.92     29.38 o 
 -24   2  15      516.05      715.02     51.37 o 
 -22   2  15      620.75      691.84     49.73 o 
 -20   2  15      830.12     1007.86     57.63 o 
 -18   2  15      808.38      858.55     56.91 o 
 -16   2  15      118.67      114.94     18.01 o 
 -14   2  15        6.35       16.57     14.90 o 
 -12   2  15      539.71      399.13     31.18 o 
 -10   2  15       26.26       21.93     14.58 o 
  -8   2  15     1167.35      983.24     39.05 o 
  -6   2  15       54.90       16.73     12.89 o 
  -4   2  15        1.84        0.88     12.06 o 
  -2   2  15      473.94      422.21     23.05 o 
   0   2  15       51.87       65.14     12.55 o 
   2   2  15      272.25      285.69     14.13 o 
   4   2  15      494.57      480.23     17.84 o 
   6   2  15       14.93       27.98      9.88 o 
   8   2  15        0.15       -8.99      8.99 o 
  10   2  15       92.87       69.33     12.47 o 
  12   2  15       36.69       37.19     15.11 o 
  14   2  15       49.17       28.52     11.54 o 
  16   2  15        7.70        3.27     10.92 o 
  18   2  15       30.08       43.05     12.93 o 
  20   2  15      441.76      510.35     22.54 o 
  22   2  15        0.23        5.54     14.43 o 
  24   2  15       18.30       10.85     15.96 o 
  26   2  15        1.76       12.55     20.31 o 
  28   2  15        8.19       52.86     27.94 o 
  30   2  15        9.02       47.01     29.86 o 
 -33   3  15       24.68       41.85     51.89 o 
 -31   3  15        0.39       -9.87     34.01 o 
 -29   3  15      156.28      164.99     41.44 o 
 -27   3  15       95.94      148.24     37.11 o 
 -25   3  15       10.94       22.82     29.44 o 
 -23   3  15        8.17       28.92     25.59 o 
 -21   3  15        6.52       -7.96     18.94 o 
 -19   3  15      533.43      505.06     32.89 o 
 -17   3  15      213.28      203.32     24.36 o 
 -15   3  15       15.41       14.43     17.71 o 
 -13   3  15        1.18       -5.89     16.78 o 
 -11   3  15        2.02       -1.60     15.47 o 
  -9   3  15      273.26      219.80     23.05 o 
  -7   3  15      429.14      346.21     21.99 o 
  -5   3  15       58.00       23.14     15.37 o 
  -3   3  15      349.17      355.77     20.59 o 
  -1   3  15       15.03       14.32     10.14 o 
   1   3  15      247.45      271.67     15.91 o 
   3   3  15       40.73       32.96     10.81 o 
   5   3  15     1333.66     1341.06     31.53 o 
   7   3  15      189.69      169.60     15.41 o 
   9   3  15        2.44       -9.32     10.01 o 
  11   3  15      114.62      123.59     17.62 o 
  13   3  15       29.97       43.94     12.62 o 
  15   3  15        0.64      -11.51     11.51 o 
  17   3  15        5.63       -1.36     12.60 o 
  19   3  15       17.16       63.51     17.05 o 
  21   3  15       33.47       37.11     17.40 o 
  23   3  15       80.04       93.41     22.71 o 
  25   3  15       24.21        1.11     30.38 o 
  27   3  15        1.71      -12.79     31.10 o 
  29   3  15        1.15       -8.08     34.07 o 
 -32   4  15      214.22      353.13     64.19 o 
 -30   4  15       13.62       -2.05     35.10 o 
 -28   4  15       32.77       56.91     47.89 o 
 -26   4  15       35.51       79.76     33.82 o 
 -24   4  15      121.21      111.35     25.74 o 
 -22   4  15       36.65        5.46     22.76 o 
 -20   4  15      784.48      809.99     41.62 o 
 -18   4  15       62.70       63.34     25.31 o 
 -16   4  15        5.63       18.50     26.63 o 
 -14   4  15       31.66        5.95     22.79 o 
 -12   4  15       98.60       45.26     21.37 o 
 -10   4  15      121.76       44.50     21.62 o 
  -8   4  15      348.77      335.30     25.84 o 
  -6   4  15      225.28      215.68     21.77 o 
  -4   4  15      126.47      139.41     16.59 o 
  -2   4  15       52.62       47.27     13.24 o 
   0   4  15       38.25       33.78     11.83 o 
   2   4  15      212.86      214.47     15.88 o 
   4   4  15      515.62      567.39     24.20 o 
   6   4  15     1615.00     1904.06     55.53 o 
   8   4  15       13.12       25.55     12.79 o 
  10   4  15        0.65       -8.42     12.84 o 
  12   4  15       81.99       69.53     14.78 o 
  14   4  15       88.96      103.75     18.92 o 
  16   4  15       17.94       15.20     16.76 o 
  18   4  15     1141.08     1388.08     92.90 o 
  20   4  15       77.10      132.81     27.32 o 
  22   4  15       50.49       39.89     24.62 o 
  24   4  15       20.99       68.35     30.01 o 
  26   4  15        0.52      -12.26     38.59 o 
  28   4  15        8.96      -26.53     40.88 o 
 -29   5  15       17.12       41.80     63.42 o 
 -27   5  15       82.72       93.21     30.87 o 
 -25   5  15       20.46        2.28     27.82 o 
 -23   5  15        2.47       24.10     32.27 o 
 -21   5  15        0.00       -1.68     25.51 o 
 -19   5  15      105.28       58.62     28.57 o 
 -17   5  15      297.10      320.72     33.41 o 
 -15   5  15       45.71       26.71     23.06 o 
 -13   5  15       12.18       -6.62     21.79 o 
 -11   5  15        4.93        7.54     19.08 o 
  -9   5  15        3.76       16.30     19.27 o 
  -7   5  15      336.47      330.88     20.52 o 
  -5   5  15      161.39      167.28     18.19 o 
  -3   5  15       35.38       59.43     17.17 o 
  -1   5  15       11.14       38.75     14.43 o 
   1   5  15        2.26       -0.87     12.11 o 
   3   5  15       46.90       54.11     13.89 o 
   5   5  15      335.39      331.33     26.72 o 
   7   5  15      971.64      950.88     32.67 o 
   9   5  15        1.09      -12.93     12.93 o 
  11   5  15        1.67       13.99     14.75 o 
  13   5  15        1.33       11.82     14.57 o 
  15   5  15       13.23        5.77     15.10 o 
  17   5  15       50.86      123.11     26.52 o 
  19   5  15       19.58       53.45     25.46 o 
  21   5  15      124.05      101.95     32.94 o 
  23   5  15        1.16      -18.88     27.22 o 
  25   5  15       26.18       48.91     33.49 o 
 -28   6  15       13.18       14.20     36.86 o 
 -26   6  15       35.66       26.48     46.72 o 
 -24   6  15        0.70       18.62     32.15 o 
 -22   6  15        0.59      -27.17     27.17 o 
 -20   6  15      128.67       73.71     29.06 o 
 -18   6  15      685.79      677.82     64.58 o 
 -16   6  15        1.34       -7.16     24.83 o 
 -14   6  15       32.98       19.64     24.08 o 
 -12   6  15       65.28      101.65     25.39 o 
 -10   6  15      264.95      221.89     25.10 o 
  -8   6  15      136.72      195.38     29.19 o 
  -6   6  15      506.90      610.40     27.66 o 
  -4   6  15        6.00       -2.01     14.68 o 
  -2   6  15        7.83       24.91     15.55 o 
   0   6  15        1.81       -5.66     15.62 o 
   2   6  15       80.07       86.00     17.53 o 
   4   6  15       88.28      104.61     18.00 o 
   6   6  15      929.46      998.81     35.03 o 
   8   6  15      276.16      200.34     19.88 o 
  10   6  15        1.61       -7.97     15.22 o 
  12   6  15        0.31       30.63     18.62 o 
  14   6  15       25.30       29.45     20.02 o 
  16   6  15      428.45      462.96     32.33 o 
  18   6  15      716.37      750.02     48.32 o 
  20   6  15        1.34       -3.61     38.69 o 
  22   6  15        5.93       13.85     37.49 o 
  24   6  15        7.24      -31.63     31.63 o 
 -23   7  15       35.97       10.81     34.03 o 
 -21   7  15        4.65       -5.59     34.20 o 
 -19   7  15       14.10       -3.82     26.50 o 
 -17   7  15       64.02       58.45     38.98 o 
 -15   7  15        0.42       27.57     25.19 o 
 -13   7  15       59.71       53.36     26.12 o 
 -11   7  15        3.57      -16.43     26.91 o 
  -9   7  15        2.79        1.88     33.26 o 
  -7   7  15       38.98       58.34     25.38 o 
  -5   7  15      136.75      172.00     34.44 o 
  -3   7  15        0.54       14.83     17.02 o 
  -1   7  15       19.12       37.09     23.31 o 
   1   7  15        3.54        3.91     27.51 o 
   3   7  15       22.68       30.41     19.47 o 
   5   7  15        0.55        7.76     19.90 o 
   7   7  15      571.19      669.34     39.67 o 
   9   7  15      113.52      195.56     31.07 o 
  11   7  15       14.62       -1.13     19.42 o 
  13   7  15        0.48       -2.03     51.77 o 
  15   7  15       47.79      119.85     33.34 o 
  17   7  15       52.55      100.07     33.20 o 
  19   7  15       62.69       48.39     28.72 o 
 -18   8  15       88.84       48.81     37.94 o 
 -16   8  15       22.60       84.42     36.05 o 
 -14   8  15        4.85        2.32     36.00 o 
 -12   8  15        2.97       -3.81     28.74 o 
 -10   8  15      114.33      112.77     36.17 o 
  -8   8  15       34.81       39.28     30.58 o 
  -6   8  15       64.19      103.87     26.15 o 
  -4   8  15      147.68      145.99     27.24 o 
  -2   8  15        5.58        9.36     22.03 o 
   0   8  15       18.28       28.29     35.11 o 
   2   8  15      229.67      309.43     41.04 o 
   4   8  15        7.97        2.05     27.62 o 
   6   8  15        7.97       56.07     29.88 o 
   8   8  15      468.18      494.72     51.19 o 
  10   8  15      119.32      117.66     34.34 o 
  12   8  15       41.69       28.91     28.76 o 
  14   8  15      120.00      162.31     41.78 o 
  16   8  15      373.27      366.74     50.52 o 
 -11   9  15       17.69      -13.63     31.03 o 
  -9   9  15        4.83       35.46     32.24 o 
  -7   9  15        2.63        3.45     26.59 o 
  -5   9  15       19.54       60.22     27.37 o 
  -3   9  15        8.64       -6.05     25.70 o 
  -1   9  15        6.92        6.73     24.03 o 
   1   9  15       14.02       62.88     33.48 o 
   3   9  15        3.02      -17.07     28.90 o 
   5   9  15        0.63       40.60     30.59 o 
   7   9  15       23.53       84.02     33.10 o 
 -34   0  16     3058.42     3366.07    220.00 o 
 -32   0  16      602.56      586.23    107.64 o 
 -30   0  16       75.32       85.69     67.72 o 
 -28   0  16        6.43      -52.73     52.73 o 
 -26   0  16       21.56       38.51     55.13 o 
 -24   0  16       43.13       94.11     62.58 o 
 -22   0  16      837.10      860.39    112.05 o 
 -20   0  16        0.30      -40.40     40.40 o 
 -18   0  16        2.33      112.75     49.19 o 
 -16   0  16      787.45      750.28     99.41 o 
 -14   0  16      671.58      689.22     93.51 o 
 -12   0  16       11.41       -1.17     38.57 o 
 -10   0  16      281.34      121.16     46.24 o 
  -8   0  16       99.66       98.90     19.44 o 
  -6   0  16        7.15        9.42     15.83 o 
  -4   0  16       70.27       13.96     23.28 o 
  -2   0  16       40.09       24.78     16.94 o 
   0   0  16      932.87      903.15     41.17 o 
   2   0  16       74.62       46.54     28.46 o 
   4   0  16      162.35      160.22     22.91 o 
   6   0  16       20.09       18.33     16.43 o 
   8   0  16      115.02      144.95     22.18 o 
  10   0  16       14.84        2.33     15.79 o 
  12   0  16       36.08       36.05     16.63 o 
  14   0  16        5.31       -5.16     20.53 o 
  16   0  16       60.41       14.87     20.51 o 
  18   0  16      197.74      233.09     29.20 o 
  20   0  16      791.86      951.45     92.76 o 
  22   0  16     1859.28     2623.01    102.50 o 
  24   0  16        7.83       27.45     30.00 o 
  26   0  16       31.82       -8.41     28.82 o 
  28   0  16        4.42       -8.77     41.11 o 
  30   0  16        1.74      -33.44     40.83 o 
 -33   1  16       14.84       48.72     47.57 o 
 -31   1  16        1.72      -13.67     40.64 o 
 -29   1  16        1.71      -20.83     34.37 o 
 -27   1  16       12.19        1.11     28.86 o 
 -25   1  16        0.95        1.61     26.73 o 
 -23   1  16       13.35       36.16     24.52 o 
 -21   1  16        2.99       18.78     23.24 o 
 -19   1  16        0.91       18.21     22.62 o 
 -17   1  16        8.91       20.50     22.19 o 
 -15   1  16        0.08       -2.83     18.97 o 
 -13   1  16        8.37       38.21     14.74 o 
 -11   1  16        0.17      -14.81     14.81 o 
  -9   1  16       20.24       22.38     14.10 o 
  -7   1  16       12.83        6.72     22.34 o 
  -5   1  16       13.40       10.33     14.62 o 
  -3   1  16        4.86        3.42     10.69 o 
  -1   1  16       25.23       12.56     10.65 o 
   1   1  16       41.78       48.74     11.62 o 
   3   1  16        0.14        9.51     10.82 o 
   5   1  16       17.55       12.88     11.37 o 
   7   1  16       21.34        6.04     11.08 o 
   9   1  16        0.52      -14.33     14.33 o 
  11   1  16        1.56        2.41     11.78 o 
  13   1  16        2.85       -3.16     12.20 o 
  15   1  16       11.73       17.21     13.23 o 
  17   1  16        7.67       -4.78     14.79 o 
  19   1  16       19.43       26.39     17.15 o 
  21   1  16        6.54       53.01     18.57 o 
  23   1  16       15.46       44.00     23.38 o 
  25   1  16        6.71       -0.20     22.94 o 
  27   1  16        0.69      -18.17     21.10 o 
  29   1  16        0.44       -8.55     22.79 o 
 -32   2  16       71.96      116.17     66.26 o 
 -30   2  16       26.34       83.61     38.97 o 
 -28   2  16        8.96       -3.65     32.21 o 
 -26   2  16        0.26       -6.58     30.60 o 
 -24   2  16        9.04        0.74     26.09 o 
 -22   2  16      444.76      513.38     46.29 o 
 -20   2  16      305.14      351.12     77.16 o 
 -18   2  16        3.17        4.56     16.11 o 
 -16   2  16        6.53      -15.34     15.34 o 
 -14   2  16       43.46       47.06     22.73 o 
 -12   2  16        0.01       -5.55     14.96 o 
 -10   2  16       22.53       21.32     15.90 o 
  -8   2  16      496.05      439.34     27.31 o 
  -6   2  16      241.24      228.04     31.66 o 
  -4   2  16        2.51       -7.13     14.18 o 
  -2   2  16        0.42       -3.06     12.49 o 
   0   2  16        2.52       17.33     14.21 o 
   2   2  16        0.59      -13.51     13.51 o 
   4   2  16       79.40       54.11     18.76 o 
   6   2  16      157.09      166.73     14.94 o 
   8   2  16      170.40      179.73     17.41 o 
  10   2  16       87.33      103.93     13.64 o 
  12   2  16        0.00       -8.28     11.07 o 
  14   2  16        6.43       24.52     12.83 o 
  16   2  16       47.02       59.63     13.93 o 
  18   2  16       65.71       80.20     14.49 o 
  20   2  16      964.54     1244.27     76.39 o 
  22   2  16      312.05      438.50     34.23 o 
  24   2  16        2.52       11.12     21.21 o 
  26   2  16        0.03        0.77     25.53 o 
  28   2  16        1.15       -8.53     27.24 o 
 -31   3  16       43.29       73.81     75.54 o 
 -29   3  16       15.32       37.97     35.40 o 
 -27   3  16       77.50       59.51     35.33 o 
 -25   3  16        1.97      -15.66     31.04 o 
 -23   3  16       71.13      109.81     34.48 o 
 -21   3  16        0.36       27.24     26.67 o 
 -19   3  16        0.49       14.14     19.58 o 
 -17   3  16       50.82       47.91     20.90 o 
 -15   3  16        0.61      -16.98     16.98 o 
 -13   3  16       30.77       63.15     19.72 o 
 -11   3  16        7.53       16.24     17.21 o 
  -9   3  16       29.04       53.32     16.83 o 
  -7   3  16      218.47      175.37     20.04 o 
  -5   3  16       64.93       71.32     20.16 o 
  -3   3  16        0.22        0.00     17.31 o 
  -1   3  16        1.66        0.38     13.05 o 
   1   3  16       71.87       78.80     13.11 o 
   3   3  16        1.35       -0.06     10.94 o 
   5   3  16      136.55      128.02     14.71 o 
   7   3  16      209.54      192.40     22.00 o 
   9   3  16        0.00       -0.82     12.60 o 
  11   3  16       19.57        8.87     13.16 o 
  13   3  16        4.10       -8.08     13.36 o 
  15   3  16        1.02       -0.73     13.94 o 
  17   3  16        3.47      -13.33     13.33 o 
  19   3  16       75.15      143.96     26.44 o 
  21   3  16        0.85       31.57     17.49 o 
  23   3  16       20.98       38.25     25.27 o 
  25   3  16       28.96       78.92     41.74 o 
  27   3  16        1.74       32.47     34.10 o 
 -30   4  16        0.63      -14.15     45.88 o 
 -28   4  16        1.69       14.29     36.25 o 
 -26   4  16       13.06       14.31     32.08 o 
 -24   4  16        2.39       34.98     24.01 o 
 -22   4  16        0.62      -11.47     21.51 o 
 -20   4  16      305.45      400.75     35.15 o 
 -18   4  16      108.58      112.27     27.60 o 
 -16   4  16      299.37      220.13     37.16 o 
 -14   4  16       18.65       18.95     32.91 o 
 -12   4  16       26.47       -4.73     21.39 o 
 -10   4  16      124.46      142.55     26.84 o 
  -8   4  16     1023.33      935.85     47.36 o 
  -6   4  16     1226.11     1294.34    104.42 o 
  -4   4  16       43.04       70.65     18.63 o 
  -2   4  16        0.30        5.41     12.09 o 
   0   4  16      216.87      216.62     16.76 o 
   2   4  16       38.04       26.80     12.18 o 
   4   4  16       61.63       79.74     13.33 o 
   6   4  16      147.62      210.99     24.56 o 
   8   4  16       11.28        3.41     12.80 o 
  10   4  16       73.23       48.85     14.87 o 
  12   4  16       12.21       12.20     14.94 o 
  14   4  16        6.21        7.99     16.86 o 
  16   4  16       20.65        7.49     18.05 o 
  18   4  16      800.65     1005.64     53.73 o 
  20   4  16      353.58      426.41     38.65 o 
  22   4  16       22.78        7.45     29.26 o 
  24   4  16       24.19       31.76     31.62 o 
  26   4  16        1.52       73.24     60.66 o 
 -29   5  16       34.41       24.04     68.54 o 
 -27   5  16       54.60       73.50     65.19 o 
 -25   5  16        3.14       40.38     30.34 o 
 -23   5  16       92.61      110.18     33.22 o 
 -21   5  16       33.84       59.73     30.11 o 
 -19   5  16        5.41      -10.28     27.90 o 
 -17   5  16       44.39       37.82     28.66 o 
 -15   5  16        1.65       42.73     26.52 o 
 -13   5  16        2.03       43.69     25.11 o 
 -11   5  16       50.99       66.73     25.00 o 
  -9   5  16       21.32       18.25     23.18 o 
  -7   5  16      330.15      267.40     28.03 o 
  -5   5  16      153.14      215.19     21.90 o 
  -3   5  16        5.11       14.64     14.83 o 
  -1   5  16        9.77        2.40     14.42 o 
   1   5  16       53.80       56.45     15.58 o 
   3   5  16        1.22        2.44     13.17 o 
   5   5  16       38.70       66.04     15.82 o 
   7   5  16      422.46      405.79     24.78 o 
   9   5  16       67.63      110.46     18.42 o 
  11   5  16        0.00      -14.70     14.70 o 
  13   5  16        0.28      -12.61     15.33 o 
  15   5  16        1.77      -18.31     18.31 o 
  17   5  16       27.60       69.38     26.10 o 
  19   5  16       34.00       40.62     31.57 o 
  21   5  16        0.12        6.95     29.32 o 
  23   5  16        0.10      -25.72     30.25 o 
  25   5  16        4.04       -2.04     32.73 o 
 -26   6  16       35.56       55.13     64.82 o 
 -24   6  16       35.78       17.43     40.97 o 
 -22   6  16      325.83      300.15     42.34 o 
 -20   6  16       43.10       68.64     31.38 o 
 -18   6  16      684.89      661.97     51.11 o 
 -16   6  16        0.20      -25.86     27.08 o 
 -14   6  16       21.49      -25.44     25.44 o 
 -12   6  16        5.83        4.82     27.51 o 
 -10   6  16        1.79      -25.60     26.75 o 
  -8   6  16      314.57      304.88     35.44 o 
  -6   6  16      536.49      499.54     37.94 o 
  -4   6  16       24.76       19.73     18.66 o 
  -2   6  16       11.42       41.45     17.22 o 
   0   6  16        3.37       24.82     17.68 o 
   2   6  16        9.87       31.73     21.00 o 
   4   6  16      524.33      653.13     31.54 o 
   6   6  16       40.29       46.31     16.60 o 
   8   6  16      310.98      343.93     30.07 o 
  10   6  16        0.23       12.09     18.56 o 
  12   6  16       67.45       80.39     26.19 o 
  14   6  16       19.06       31.31     20.76 o 
  16   6  16      304.92      343.19     70.28 o 
  18   6  16      227.81      267.54     42.56 o 
  20   6  16        3.58      -11.33     32.07 o 
  22   6  16        7.06       -4.71     32.21 o 
 -21   7  16       65.13       62.74     39.20 o 
 -19   7  16       16.11        4.08     34.68 o 
 -17   7  16        1.27      -21.30     37.33 o 
 -15   7  16       37.88       36.21     29.05 o 
 -13   7  16       10.37      -23.70     23.70 o 
 -11   7  16       23.93      -17.51     29.23 o 
  -9   7  16      106.15      134.52     30.81 o 
  -7   7  16       98.51      168.59     25.35 o 
  -5   7  16      178.89      195.79     27.57 o 
  -3   7  16        0.98       21.84     30.11 o 
  -1   7  16        0.73       17.74     23.60 o 
   1   7  16       52.98       60.16     23.98 o 
   3   7  16        9.96       66.15     24.07 o 
   5   7  16       21.72       47.79     23.33 o 
   7   7  16      240.13      244.37     29.97 o 
   9   7  16      353.83      424.51     41.41 o 
  11   7  16        4.68        8.57     27.15 o 
  13   7  16        0.93       34.53     29.23 o 
  15   7  16        1.78       -3.87     46.36 o 
  17   7  16        1.72       20.33     31.15 o 
 -16   8  16      131.55       49.34     39.65 o 
 -14   8  16        0.55       34.41     44.61 o 
 -12   8  16       18.09        6.33     33.59 o 
 -10   8  16      257.62      344.52     43.20 o 
  -8   8  16        0.19      -13.21     22.48 o 
  -6   8  16        0.99       20.85     26.02 o 
  -4   8  16      287.61      319.77     53.31 o 
  -2   8  16       30.84       57.16     31.04 o 
   0   8  16        0.05      -10.16     27.90 o 
   2   8  16       74.45      107.68     36.94 o 
   4   8  16      346.98      455.91     62.74 o 
   6   8  16        0.00       -1.17     28.78 o 
   8   8  16      375.98      473.91     49.48 o 
  10   8  16      162.22      182.16     37.18 o 
  12   8  16        1.19       -5.24     28.86 o 
  -5   9  16       44.26       51.61     29.67 o 
  -3   9  16       18.66       39.60     33.77 o 
  -1   9  16        0.21      -28.84     31.35 o 
   1   9  16        1.85       27.94     52.33 o 
 -33   1  17       10.28       19.84     48.29 o 
 -31   1  17       30.17       20.10     48.45 o 
 -29   1  17       41.10       44.37     45.55 o 
 -27   1  17      140.90      249.05     54.90 o 
 -25   1  17        4.46      -30.94     35.73 o 
 -23   1  17       36.78       27.98     33.85 o 
 -21   1  17      431.89      477.72     54.04 o 
 -19   1  17      129.10      101.45     29.93 o 
 -17   1  17       50.67       -5.23     23.11 o 
 -15   1  17      106.02       72.43     26.31 o 
 -13   1  17       40.84       51.82     16.43 o 
 -11   1  17       35.11       19.06     21.50 o 
  -9   1  17       79.22       53.18     24.12 o 
  -7   1  17       13.03      -12.16     18.75 o 
  -5   1  17       37.03       70.51     20.52 o 
  -3   1  17      124.35      134.93     20.62 o 
  -1   1  17       21.48       10.39     11.12 o 
   1   1  17      221.41      222.26     23.63 o 
   3   1  17       73.60       83.34     14.10 o 
   5   1  17      126.47      123.01     15.55 o 
   7   1  17       22.27       28.35     14.39 o 
   9   1  17        7.37       -4.91     13.45 o 
  11   1  17       45.92       37.64     15.18 o 
  13   1  17        6.09      -12.06     14.17 o 
  15   1  17       19.49       17.30     15.44 o 
  17   1  17        2.92       15.95     16.69 o 
  19   1  17        8.20      -11.51     17.29 o 
  21   1  17       79.83      182.01     29.67 o 
  23   1  17        0.06       17.29     42.00 o 
  25   1  17       74.70       99.20     29.01 o 
  27   1  17        5.24       21.92     23.57 o 
 -32   2  17      467.40      452.67     75.59 o 
 -30   2  17      143.13       39.96     40.32 o 
 -28   2  17       42.75       64.40     38.03 o 
 -26   2  17       40.19       88.42     37.86 o 
 -24   2  17       54.20       74.43     35.42 o 
 -22   2  17        4.91        6.51     25.65 o 
 -20   2  17      140.87      164.40     30.64 o 
 -18   2  17      231.11      243.70     32.88 o 
 -16   2  17       43.91       60.20     18.78 o 
 -14   2  17      196.31      164.38     21.21 o 
 -12   2  17      259.31      215.90     22.72 o 
 -10   2  17       32.88        7.34     16.34 o 
  -8   2  17       73.09       89.37     19.44 o 
  -6   2  17      424.56      455.24     35.66 o 
  -4   2  17       99.77       73.96     18.94 o 
  -2   2  17       89.45       87.91     19.27 o 
   0   2  17        0.68      -11.40     16.27 o 
   2   2  17      320.09      300.65     28.12 o 
   4   2  17      272.44      271.62     27.86 o 
   6   2  17       65.98       85.03     17.67 o 
   8   2  17      549.07      648.05     47.39 o 
  10   2  17      122.56      169.35     20.42 o 
  12   2  17       25.24       20.23     13.71 o 
  14   2  17       14.22       23.38     14.01 o 
  16   2  17      106.83      128.30     16.53 o 
  18   2  17       10.51       23.29     16.25 o 
  20   2  17     1087.79     1616.29     61.01 o 
  22   2  17       47.83      129.88     23.14 o 
  24   2  17      435.49      629.05     47.69 o 
  26   2  17       31.22       88.52     29.24 o 
  28   2  17        0.24      -11.71     31.91 o 
 -31   3  17       79.21      106.16     88.68 o 
 -29   3  17        2.41      -23.65     36.28 o 
 -27   3  17       11.70        0.02     35.04 o 
 -25   3  17       48.25       87.55     50.50 o 
 -23   3  17       14.14       73.14     34.01 o 
 -21   3  17      176.19      144.25     48.78 o 
 -19   3  17      405.28      424.64     32.55 o 
 -17   3  17        9.12       32.58     21.00 o 
 -15   3  17      250.32      277.21     27.57 o 
 -13   3  17       86.70       69.82     21.25 o 
 -11   3  17       15.05        6.09     17.84 o 
  -9   3  17       91.38      107.26     19.86 o 
  -7   3  17       26.78       31.75     19.79 o 
  -5   3  17       64.07       40.34     23.28 o 
  -3   3  17        5.98       -6.74     19.22 o 
  -1   3  17       48.65       14.90     19.28 o 
   1   3  17       24.84       32.82     17.31 o 
   3   3  17       28.11       23.46     17.17 o 
   5   3  17       78.50       63.10     18.99 o 
   7   3  17       13.67       20.46     14.39 o 
   9   3  17        6.72      -15.24     17.19 o 
  11   3  17        3.69      -10.10     15.90 o 
  13   3  17       17.40       34.10     16.77 o 
  15   3  17        4.87       24.88     16.88 o 
  17   3  17        1.09       27.78     19.08 o 
  19   3  17       18.12       53.87     20.73 o 
  21   3  17       12.89       36.39     27.99 o 
  23   3  17        0.22       47.91     31.39 o 
  25   3  17       18.77       99.98     36.29 o 
 -28   4  17      117.07      163.97     78.36 o 
 -26   4  17       53.65       40.21     43.80 o 
 -24   4  17        6.95      -28.84     38.99 o 
 -22   4  17       56.57       81.77     30.51 o 
 -20   4  17     1456.94     1553.79     70.12 o 
 -18   4  17      703.14      796.71     67.78 o 
 -16   4  17       69.20       63.69     26.92 o 
 -14   4  17       91.51       77.09     26.22 o 
 -12   4  17       13.42        0.90     23.17 o 
 -10   4  17       79.70      134.52     27.81 o 
  -8   4  17       39.50       71.65     25.09 o 
  -6   4  17      139.77      174.88     52.93 o 
  -4   4  17        9.20        6.75     21.14 o 
  -2   4  17       32.47       14.35     20.64 o 
   0   4  17       31.70       45.09     17.77 o 
   2   4  17        0.32       -5.88     12.64 o 
   4   4  17      110.84      105.34     16.02 o 
   6   4  17      473.64      583.26     35.72 o 
   8   4  17       11.94       21.54     14.03 o 
  10   4  17       18.28       33.89     14.81 o 
  12   4  17        2.30       -4.70     14.97 o 
  14   4  17       45.27       37.73     17.96 o 
  16   4  17        4.76       30.81     23.55 o 
  18   4  17      231.00      300.55     37.83 o 
  20   4  17      204.36      256.57     39.94 o 
  22   4  17        8.01      -28.89     29.16 o 
  24   4  17       74.33       56.04     48.01 o 
 -27   5  17        0.61      -57.70     57.70 o 
 -25   5  17       40.91       56.83     67.92 o 
 -23   5  17        5.50       45.77     30.24 o 
 -21   5  17      251.62      327.63     42.60 o 
 -19   5  17      315.98      437.94     45.87 o 
 -17   5  17       15.53       51.44     29.97 o 
 -15   5  17      210.33      220.78     36.81 o 
 -13   5  17       59.20       47.46     29.70 o 
 -11   5  17        7.39       36.09     25.68 o 
  -9   5  17       79.27       69.08     31.22 o 
  -7   5  17      105.79      106.20     32.45 o 
  -5   5  17        0.55        9.78     24.65 o 
  -3   5  17        0.11        0.50     22.88 o 
  -1   5  17       35.27       59.33     16.99 o 
   1   5  17        9.89        9.16     14.34 o 
   3   5  17       24.06       22.32     14.58 o 
   5   5  17       28.26       61.62     16.04 o 
   7   5  17       80.68       58.86     17.96 o 
   9   5  17       26.56       19.06     16.56 o 
  11   5  17        1.85       -8.16     18.08 o 
  13   5  17       20.57      -19.80     19.80 o 
  15   5  17        0.01      -16.83     26.75 o 
  17   5  17        2.78       19.06     35.94 o 
  19   5  17        0.00       -5.78     31.34 o 
  21   5  17        2.23       13.51     31.90 o 
  23   5  17        1.79      -22.50     31.86 o 
 -24   6  17       45.06      101.29     42.52 o 
 -22   6  17      114.59      147.98     43.55 o 
 -20   6  17      787.31      676.58     65.56 o 
 -18   6  17      307.96      226.77     38.87 o 
 -16   6  17       11.66       14.08     29.09 o 
 -14   6  17        5.60       32.50     29.53 o 
 -12   6  17        2.85        6.18     27.42 o 
 -10   6  17       16.10       -3.71     33.29 o 
  -8   6  17      470.01      518.49     57.18 o 
  -6   6  17       97.42       79.24     32.31 o 
  -4   6  17      275.41      270.82     35.38 o 
  -2   6  17       47.56       41.32     18.94 o 
   0   6  17       11.93       21.05     21.96 o 
   2   6  17       20.04       32.34     18.67 o 
   4   6  17      275.07      288.51     29.57 o 
   6   6  17      379.01      443.68     31.69 o 
   8   6  17        1.41        8.43     20.35 o 
  10   6  17       10.85       10.29     20.42 o 
  12   6  17        1.95      -19.59     19.59 o 
  14   6  17        1.73        5.93     28.53 o 
  16   6  17       61.18       54.54     41.01 o 
  18   6  17      121.78      141.60     43.90 o 
  20   6  17        0.00       33.38     40.71 o 
 -19   7  17       40.39       63.13     41.54 o 
 -17   7  17       17.41        8.58     48.46 o 
 -15   7  17      100.60       57.78     40.36 o 
 -13   7  17       26.99       -0.59     37.91 o 
 -11   7  17        4.66       14.79     37.21 o 
  -9   7  17       24.74       -4.57     34.83 o 
  -7   7  17       74.46       81.69     34.02 o 
  -5   7  17        8.83        1.18     22.67 o 
  -3   7  17        6.13       -0.78     25.16 o 
  -1   7  17        1.19       18.83     23.15 o 
   1   7  17       10.66        5.94     22.30 o 
   3   7  17        3.09        8.72     23.55 o 
   5   7  17       15.11       71.50     27.34 o 
   7   7  17        7.38       16.81     25.33 o 
   9   7  17      110.03      122.34     33.30 o 
  11   7  17        3.29       -8.98     27.97 o 
  13   7  17        0.22       78.45     31.65 o 
  15   7  17        6.41      -28.59     29.81 o 
 -14   8  17        0.53      -17.23     49.37 o 
 -12   8  17       16.32       56.75     41.59 o 
 -10   8  17       80.55       55.08     54.75 o 
  -8   8  17      161.78      131.13     46.95 o 
  -6   8  17       40.98       32.80     27.97 o 
  -4   8  17      152.58       96.89     35.20 o 
  -2   8  17        0.01      -28.33     28.33 o 
   0   8  17        0.39      -15.59     29.59 o 
   2   8  17       24.42       63.94     32.72 o 
   4   8  17       11.61       37.43     33.97 o 
   6   8  17        4.50       25.99     32.28 o 
   8   8  17      117.62      120.55     36.17 o 
 -30   0  18       36.44      -51.00     60.55 o 
 -28   0  18        1.44       59.45     66.02 o 
 -26   0  18        3.65       -9.56     56.32 o 
 -24   0  18       53.17       79.32     62.16 o 
 -22   0  18      363.73      436.59     90.49 o 
 -20   0  18      259.15      265.53     75.13 o 
 -18   0  18      305.33      150.74     64.74 o 
 -16   0  18     1299.91     1383.34    137.40 o 
 -14   0  18        0.04       41.90     46.30 o 
 -12   0  18       74.33       65.77     46.53 o 
 -10   0  18       28.27      -23.86     39.97 o 
  -8   0  18       93.00       43.53     42.43 o 
  -6   0  18        0.26       -8.74     17.60 o 
  -4   0  18     2233.08     2669.24     92.69 o 
  -2   0  18      274.20      278.45     44.98 o 
   0   0  18      241.42      229.44     27.17 o 
   2   0  18        5.01        3.27     17.94 o 
   4   0  18       18.71        1.65     18.14 o 
   6   0  18      332.53      286.62     30.00 o 
   8   0  18      991.92     1249.43     75.36 o 
  10   0  18     1280.21     1609.55     62.08 o 
  12   0  18       51.35       91.54     28.65 o 
  14   0  18        0.59       12.47     24.99 o 
  16   0  18        4.09       -9.61     23.43 o 
  18   0  18      188.69      158.87     43.47 o 
  20   0  18      210.94      332.96     56.05 o 
  22   0  18     1841.75     3019.85    158.53 o 
  24   0  18       58.16      105.91     48.39 o 
  26   0  18       11.72       29.41     41.26 o 
 -31   1  18       10.09       -7.94     49.75 o 
 -29   1  18        5.01      -11.51     45.17 o 
 -27   1  18        4.70        6.64     43.15 o 
 -25   1  18       37.73       86.77     44.07 o 
 -23   1  18       14.98       16.99     39.30 o 
 -21   1  18       21.13       20.86     37.08 o 
 -19   1  18        0.99       -3.44     33.43 o 
 -17   1  18      173.78      149.19     43.04 o 
 -15   1  18        0.00        4.46     32.94 o 
 -13   1  18       46.64       79.46     45.70 o 
 -11   1  18        0.61       16.83     18.17 o 
  -9   1  18        0.02        0.89     17.44 o 
  -7   1  18        0.81        2.31     17.52 o 
  -5   1  18       61.21      109.41     22.88 o 
  -3   1  18       20.82       61.45     20.67 o 
  -1   1  18       42.10       40.62     17.98 o 
   1   1  18        0.94      -11.86     11.86 o 
   3   1  18       34.59       34.31     13.55 o 
   5   1  18        0.01        0.96     12.54 o 
   7   1  18        6.04        5.37     14.45 o 
   9   1  18        7.40       41.87     16.71 o 
  11   1  18       10.54       24.26     15.69 o 
  13   1  18       10.12        2.69     15.45 o 
  15   1  18        0.24       -2.36     17.91 o 
  17   1  18        0.09       13.54     24.16 o 
  19   1  18        5.51       12.27     25.92 o 
  21   1  18        0.79      124.65     32.03 o 
  23   1  18        0.09       88.11     27.71 o 
  25   1  18        0.16       -7.92     22.61 o 
 -30   2  18      124.84       76.91     57.63 o 
 -28   2  18        1.18       12.68     38.18 o 
 -26   2  18       19.44       13.12     33.08 o 
 -24   2  18       21.61       12.67     30.72 o 
 -22   2  18        5.55       31.49     31.46 o 
 -20   2  18        0.20       13.86     26.67 o 
 -18   2  18      843.00      788.28     68.17 o 
 -16   2  18      208.84      216.82     23.29 o 
 -14   2  18       45.31       57.86     19.12 o 
 -12   2  18      104.85       99.81     24.89 o 
 -10   2  18        0.07       -0.27     18.83 o 
  -8   2  18       58.46       57.40     19.08 o 
  -6   2  18      214.08      265.52     32.97 o 
  -4   2  18      711.98      787.66     43.98 o 
  -2   2  18       32.52       13.35     17.65 o 
   0   2  18       20.90       10.55     21.85 o 
   2   2  18       18.68        3.62     18.76 o 
   4   2  18        0.11       -6.20     17.72 o 
   6   2  18       34.43       30.96     21.82 o 
   8   2  18      363.30      465.38     50.97 o 
  10   2  18      374.33      337.93     28.69 o 
  12   2  18       23.45       29.79     15.61 o 
  14   2  18       31.82       30.21     15.70 o 
  16   2  18        9.68       36.42     17.66 o 
  18   2  18        4.40       -1.36     19.10 o 
  20   2  18       70.64      135.61     23.73 o 
  22   2  18      462.04      711.23     85.64 o 
  24   2  18      297.06      362.55     74.68 o 
  26   2  18       10.86       19.46     30.26 o 
 -29   3  18        0.45      -28.59     51.76 o 
 -27   3  18        6.11        5.11     38.28 o 
 -25   3  18       63.53       89.20     45.15 o 
 -23   3  18        5.43      -15.24     34.53 o 
 -21   3  18        0.43       23.02     34.12 o 
 -19   3  18      148.02      254.01     30.44 o 
 -17   3  18      188.37      250.16     28.66 o 
 -15   3  18        0.09        7.79     20.41 o 
 -13   3  18       36.51       28.82     20.23 o 
 -11   3  18       10.52       -4.53     18.06 o 
  -9   3  18        6.30      -16.76     19.56 o 
  -7   3  18       24.89       12.60     22.87 o 
  -5   3  18      241.65      196.33     29.84 o 
  -3   3  18       48.28       18.44     21.67 o 
  -1   3  18       27.98       -0.11     23.23 o 
   1   3  18        9.16        5.57     27.10 o 
   3   3  18       46.99       43.51     23.23 o 
   5   3  18        1.17      -34.85     34.85 o 
   7   3  18       22.23        9.20     21.46 o 
   9   3  18        7.34      -17.41     23.57 o 
  11   3  18       31.09       32.53     22.77 o 
  13   3  18       51.54       11.72     19.31 o 
  15   3  18        1.71        4.00     21.63 o 
  17   3  18        0.07       -1.29     24.10 o 
  19   3  18       15.44       26.69     22.79 o 
  21   3  18        0.35       60.88     32.56 o 
  23   3  18        0.11       63.44     48.73 o 
  25   3  18        0.49      105.48     76.05 o 
 -28   4  18       19.40      -27.55     72.40 o 
 -26   4  18        6.15      -46.42     67.96 o 
 -24   4  18       18.94       60.76     49.32 o 
 -22   4  18       87.12      149.18     32.70 o 
 -20   4  18      642.35      605.94    107.81 o 
 -18   4  18      364.61      332.72     39.85 o 
 -16   4  18      117.16      136.38     37.16 o 
 -14   4  18        9.06       15.85     28.95 o 
 -12   4  18        1.79        6.18     24.55 o 
 -10   4  18       22.15       22.96     23.53 o 
  -8   4  18       54.40       20.20     28.09 o 
  -6   4  18      588.69      612.49     76.32 o 
  -4   4  18        7.56        8.33     22.40 o 
  -2   4  18        1.54      -10.35     21.51 o 
   0   4  18       88.91      129.54     29.09 o 
   2   4  18        1.48       29.30     22.14 o 
   4   4  18       21.32        6.06     24.47 o 
   6   4  18      402.22      466.74     32.74 o 
   8   4  18       62.22       74.35     17.47 o 
  10   4  18        1.21      -16.23     16.23 o 
  12   4  18       66.25       83.26     36.11 o 
  14   4  18        8.85       38.85     21.91 o 
  16   4  18        1.63       28.14     23.05 o 
  18   4  18      105.38      182.75     56.06 o 
  20   4  18        7.24       11.76     32.42 o 
  22   4  18        1.19      -11.47     32.18 o 
 -25   5  18       31.44       13.65     66.77 o 
 -23   5  18      127.14      208.25     43.46 o 
 -21   5  18      224.24      176.49     36.23 o 
 -19   5  18      379.84      450.47    100.80 o 
 -17   5  18       25.66      -11.74     35.33 o 
 -15   5  18        0.70      -27.31     27.31 o 
 -13   5  18        9.06      -26.84     33.89 o 
 -11   5  18        3.43       14.26     49.10 o 
  -9   5  18        2.81       16.92     60.12 o 
  -7   5  18       33.18       -7.49     29.17 o 
  -5   5  18      103.90      126.59     52.72 o 
  -3   5  18       51.68       16.87     27.53 o 
  -1   5  18       17.27       -7.13     23.33 o 
   1   5  18        3.18        4.60     18.86 o 
   3   5  18        0.49       13.24     17.08 o 
   5   5  18        4.29        8.94     16.02 o 
   7   5  18        1.03       36.54     16.67 o 
   9   5  18       11.37       12.62     17.54 o 
  11   5  18       11.82       26.45     20.87 o 
  13   5  18       40.75       30.55     29.91 o 
  15   5  18        6.72       16.56     66.18 o 
  17   5  18        5.97      -23.59     36.73 o 
  19   5  18        1.07       54.15     39.85 o 
  21   5  18        0.48       -6.91     38.78 o 
 -22   6  18      187.45      109.04    101.48 o 
 -20   6  18      686.70      723.03     71.84 o 
 -18   6  18      133.96       75.98     41.15 o 
 -16   6  18      158.80       71.85     32.71 o 
 -14   6  18       52.73       -8.44     29.57 o 
 -12   6  18       34.87       70.58     39.14 o 
 -10   6  18       15.48      -25.00     34.30 o 
  -8   6  18      194.80      259.40     70.06 o 
  -6   6  18      112.73      115.38     42.79 o 
  -4   6  18        0.76      -33.66     77.93 o 
  -2   6  18       15.51       40.66     29.99 o 
   0   6  18       15.03       18.44     19.50 o 
   2   6  18       46.15       37.90     19.80 o 
   4   6  18        1.90        0.01     19.77 o 
   6   6  18        1.41       20.08     22.16 o 
   8   6  18       11.06       13.31     21.49 o 
  10   6  18       10.23       11.33     32.33 o 
  12   6  18        0.54      -12.61     33.37 o 
  14   6  18       23.68       21.63     36.71 o 
  16   6  18       24.70      131.42     43.85 o 
 -17   7  18       36.59       25.57     37.41 o 
 -15   7  18        0.40      -35.26     35.26 o 
 -13   7  18        3.69       -4.47     93.53 o 
 -11   7  18        4.23       30.64     38.60 o 
  -9   7  18       25.35       24.17     37.62 o 
  -7   7  18        0.28      -11.29     38.00 o 
  -5   7  18        5.29      -35.76     35.76 o 
  -3   7  18      103.27      136.76     26.02 o 
  -1   7  18       22.75       91.88     39.03 o 
   1   7  18        0.01       12.51     29.38 o 
   3   7  18        3.98       -5.06     30.25 o 
   5   7  18       21.79       32.53     37.31 o 
   7   7  18        1.56       -4.90     28.49 o 
   9   7  18       48.87       57.65     36.94 o 
  11   7  18       28.56        6.22     31.90 o 
  13   7  18        6.24      -30.79     39.40 o 
  -8   8  18       12.10       70.05     42.78 o 
  -6   8  18        0.00       50.43     52.91 o 
  -4   8  18       90.99      103.61     35.11 o 
  -2   8  18       23.11       36.73     34.07 o 
   0   8  18       21.48       48.11     33.89 o 
   2   8  18        9.19       54.40     34.66 o 
   4   8  18       16.64        7.99    103.86 o 
 -29   1  19       28.82      -10.55     46.84 o 
 -27   1  19        0.46       20.35     43.66 o 
 -25   1  19        0.00        7.54     40.96 o 
 -23   1  19       13.55       60.61     45.03 o 
 -21   1  19       11.27        0.83     38.00 o 
 -19   1  19        0.16       19.71     39.09 o 
 -17   1  19     1848.53     2057.63    109.61 o 
 -15   1  19     1948.78     2109.20    109.72 o 
 -13   1  19        0.10      -15.81     33.88 o 
 -11   1  19      248.74      221.84     47.43 o 
  -9   1  19       60.04       72.26     21.48 o 
  -7   1  19        1.93      -16.95     27.47 o 
  -5   1  19      164.49      212.36     28.68 o 
  -3   1  19      713.20      764.99     48.21 o 
  -1   1  19      393.34      496.89     49.11 o 
   1   1  19       10.31        1.86     16.49 o 
   3   1  19        7.16       -7.62     13.57 o 
   5   1  19        6.55        3.16     15.58 o 
   7   1  19       14.12       17.14     16.05 o 
   9   1  19        0.01      -15.37     15.37 o 
  11   1  19        0.13        5.58     16.42 o 
  13   1  19       11.55       18.15     16.83 o 
  15   1  19       21.90        9.78     23.33 o 
  17   1  19        2.03        8.30     25.30 o 
  19   1  19       14.51       43.62     28.01 o 
  21   1  19       25.94       -2.47     31.12 o 
  23   1  19       25.80       68.46     28.51 o 
  25   1  19       21.86       11.81     57.85 o 
 -28   2  19        4.69       20.45     49.05 o 
 -26   2  19       15.59       44.81     50.08 o 
 -24   2  19       43.67       38.82     41.40 o 
 -22   2  19        0.36        5.12     36.91 o 
 -20   2  19      161.65      119.50     36.85 o 
 -18   2  19     1983.06     2517.21    104.09 o 
 -16   2  19       10.67        6.23     32.00 o 
 -14   2  19      874.23     1002.69     56.88 o 
 -12   2  19       59.80       72.79     24.59 o 
 -10   2  19        1.37        3.86     21.64 o 
  -8   2  19        8.64      -23.26     29.63 o 
  -6   2  19      190.79      207.18     30.98 o 
  -4   2  19      253.30      324.66     32.08 o 
  -2   2  19      690.91      774.79     52.48 o 
   0   2  19       30.06       -6.51     39.58 o 
   2   2  19      194.07      116.91     23.98 o 
   4   2  19        0.00      -17.59     19.10 o 
   6   2  19       13.36      -19.57     19.57 o 
   8   2  19      333.27      346.95     33.07 o 
  10   2  19      120.81      114.70     31.54 o 
  12   2  19      123.66      179.12     32.86 o 
  14   2  19        2.85       40.59     19.36 o 
  16   2  19       13.24        8.11     19.25 o 
  18   2  19       47.98       93.38     27.28 o 
  20   2  19       84.21      119.30     30.27 o 
  22   2  19       33.99       83.86     30.29 o 
  24   2  19      148.54      226.37     75.79 o 
 -27   3  19       63.62       18.39     52.02 o 
 -25   3  19        0.55        8.57     40.08 o 
 -23   3  19       16.03       28.00     40.40 o 
 -21   3  19      100.51       55.88     40.50 o 
 -19   3  19      862.12     1084.34     82.20 o 
 -17   3  19      987.90     1014.39     48.99 o 
 -15   3  19       61.12       90.88     26.84 o 
 -13   3  19       68.40       84.60     22.67 o 
 -11   3  19       17.26       24.41     22.75 o 
  -9   3  19       87.03       85.27     27.20 o 
  -7   3  19       27.79       65.61     29.02 o 
  -5   3  19      107.17       89.64     32.70 o 
  -3   3  19       67.11       31.85     35.02 o 
  -1   3  19      330.48      373.28     83.14 o 
   1   3  19      229.39      303.29     36.07 o 
   3   3  19       42.31      -20.38     20.38 o 
   5   3  19       50.40       20.53     23.65 o 
   7   3  19       10.48       20.08     22.42 o 
   9   3  19       20.89       30.61     23.40 o 
  11   3  19        2.49        7.99     25.20 o 
  13   3  19        0.00       -2.77     25.40 o 
  15   3  19        2.80       50.54     29.51 o 
  17   3  19        2.48        9.46     35.88 o 
  19   3  19        7.86       52.05     26.49 o 
  21   3  19        0.04       22.40    110.71 o 
  23   3  19        2.78      -60.34     60.34 o 
 -26   4  19       18.44      -22.86     75.09 o 
 -24   4  19        0.74       28.68     71.78 o 
 -22   4  19        3.21       24.13     47.60 o 
 -20   4  19      228.91      302.70     39.08 o 
 -18   4  19      732.16      737.72     53.67 o 
 -16   4  19       19.03       35.50     33.26 o 
 -14   4  19      104.49       94.45     32.63 o 
 -12   4  19       31.74       14.52     29.33 o 
 -10   4  19       32.98       42.41     30.91 o 
  -8   4  19        0.88       18.77     26.30 o 
  -6   4  19      153.42      168.38     31.46 o 
  -4   4  19       36.42       60.94     26.80 o 
  -2   4  19      133.59      175.44     40.38 o 
   0   4  19       15.75       13.35     38.89 o 
   2   4  19        3.83       22.90     27.25 o 
   4   4  19       18.30      -34.63     34.63 o 
   6   4  19        0.33      -12.09     21.37 o 
   8   4  19       53.73      103.29     42.75 o 
  10   4  19        0.22       41.87     30.50 o 
  12   4  19      143.65      177.57     61.32 o 
  14   4  19       30.08       76.52     49.44 o 
  16   4  19       37.32       39.55     42.01 o 
  18   4  19        0.80       32.01     29.70 o 
  20   4  19        1.53       47.59     79.88 o 
 -23   5  19       10.47       26.80     36.07 o 
 -21   5  19       12.58       76.11     38.71 o 
 -19   5  19      711.81      583.62     52.25 o 
 -17   5  19      220.33      209.34     38.77 o 
 -15   5  19        0.08       18.58     30.97 o 
 -13   5  19        2.44       29.22     30.52 o 
 -11   5  19        3.02      -32.73     32.73 o 
  -9   5  19        1.10      -10.65     34.77 o 
  -7   5  19       35.09       56.04     36.06 o 
  -5   5  19        8.40       79.05     38.01 o 
  -3   5  19        0.44      -22.16     28.02 o 
  -1   5  19      132.87      105.50     31.42 o 
   1   5  19      127.67      123.51     30.63 o 
   3   5  19        5.10       -9.90     25.04 o 
   5   5  19       72.40       80.88     27.65 o 
   7   5  19        1.08       -5.62     22.71 o 
   9   5  19       16.70       20.50     26.79 o 
  11   5  19        5.59       23.22     21.01 o 
  13   5  19        1.32       64.30     41.03 o 
  15   5  19        6.23        1.24     37.65 o 
  17   5  19        6.22       89.03     46.25 o 
 -18   6  19       16.92       31.09     40.71 o 
 -16   6  19        0.16       19.97     70.29 o 
 -14   6  19       22.52       34.21     36.86 o 
 -12   6  19        5.71      -15.99     35.74 o 
 -10   6  19        2.08      -20.05     36.14 o 
  -8   6  19        1.63        6.66     36.18 o 
  -6   6  19        4.32        9.01     37.12 o 
  -4   6  19        0.58        6.09     38.76 o 
  -2   6  19        9.23       24.64     40.20 o 
   0   6  19       27.23       -5.33     37.94 o 
   2   6  19       37.86       75.60     25.58 o 
   4   6  19        0.74       22.47     24.36 o 
   6   6  19        8.43       33.11     25.31 o 
   8   6  19        5.49       14.31     28.81 o 
  10   6  19       16.55       37.77     37.85 o 
  12   6  19        4.66      -30.47     30.47 o 
  14   6  19       29.68       36.99     42.44 o 
 -13   7  19       15.50       63.54     41.84 o 
 -11   7  19       26.01       53.67     41.32 o 
  -9   7  19        2.64      -47.24     57.35 o 
  -7   7  19       15.31        0.82     84.54 o 
  -5   7  19        0.05      -37.07     37.07 o 
  -3   7  19        2.52      -36.76     36.76 o 
  -1   7  19        7.88       54.43     32.97 o 
   1   7  19        2.19       46.76     33.94 o 
   3   7  19        0.00        7.15     32.32 o 
   5   7  19        1.93       42.61     31.30 o 
   7   7  19        2.57       34.63     31.07 o 
   9   7  19        9.87       56.70     54.71 o 
 -28   0  20      553.03      394.81     97.58 o 
 -26   0  20       53.75       30.46     67.08 o 
 -24   0  20        0.74      -55.46     55.46 o 
 -22   0  20      114.05       55.37     63.01 o 
 -20   0  20       52.51       50.54     61.83 o 
 -18   0  20        8.68       16.77     59.94 o 
 -16   0  20     5988.61     7140.45    334.83 o 
 -14   0  20      303.88      235.38     73.53 o 
 -12   0  20      590.54      700.49    100.40 o 
 -10   0  20      145.67      119.99     55.77 o 
  -8   0  20        0.64       14.46     46.94 o 
  -6   0  20       19.82      -30.76     45.92 o 
  -4   0  20      445.92      455.98     82.20 o 
  -2   0  20      827.34      969.17     75.57 o 
   0   0  20      107.04      137.09     30.69 o 
   2   0  20        0.23      -13.85     20.59 o 
   4   0  20       58.16       74.99     23.84 o 
   6   0  20       17.94       52.76     23.61 o 
   8   0  20       19.58       10.55     25.16 o 
  10   0  20      325.46      397.54    127.48 o 
  12   0  20       18.07       -9.46     31.39 o 
  14   0  20        2.65       21.81     34.50 o 
  16   0  20        7.81      -12.02     34.44 o 
  18   0  20        5.18       58.76     42.74 o 
  20   0  20       80.59      139.46     52.91 o 
  22   0  20       19.82       16.74     46.71 o 
 -27   1  20       16.74        4.81     48.23 o 
 -25   1  20        9.82       24.42     46.51 o 
 -23   1  20        0.00        6.51     44.78 o 
 -21   1  20       55.25       41.91     46.04 o 
 -19   1  20        7.86       30.88     44.08 o 
 -17   1  20      559.58      550.65     93.68 o 
 -15   1  20      140.61      175.92     49.70 o 
 -13   1  20      310.22      250.90     72.78 o 
 -11   1  20       42.11       52.79     38.42 o 
  -9   1  20        0.03       15.90     19.97 o 
  -7   1  20        0.18       18.03     21.04 o 
  -5   1  20       20.41       22.18     22.99 o 
  -3   1  20       12.45       26.10     22.09 o 
  -1   1  20       60.05       75.98     23.98 o 
   1   1  20       15.61      -17.20     18.54 o 
   3   1  20       10.25       -0.94     19.80 o 
   5   1  20       33.42       24.23     17.36 o 
   7   1  20       13.88       21.45     21.50 o 
   9   1  20        0.22       24.87     17.84 o 
  11   1  20        1.09       -2.01     18.94 o 
  13   1  20        0.05       30.90     25.01 o 
  15   1  20        0.00        6.86     23.96 o 
  17   1  20        2.40       -2.78     24.31 o 
  19   1  20        4.19       29.92     24.19 o 
  21   1  20        2.84       47.18     27.44 o 
 -26   2  20       71.76      115.97     55.90 o 
 -24   2  20       12.65       10.50     48.25 o 
 -22   2  20        1.71       15.76     47.59 o 
 -20   2  20        9.76        1.96     43.52 o 
 -18   2  20      251.20      245.29     56.84 o 
 -16   2  20     1472.97     1494.39     98.56 o 
 -14   2  20      441.42      459.46     63.17 o 
 -12   2  20       19.73        8.42     23.17 o 
 -10   2  20        0.85       -6.62     22.97 o 
  -8   2  20        5.48       12.72     23.64 o 
  -6   2  20        0.04      -18.92     22.30 o 
  -4   2  20      101.17       73.90     67.20 o 
  -2   2  20      402.27      500.77    145.52 o 
   0   2  20       48.25        9.09     26.21 o 
   2   2  20        5.38      -11.77     22.32 o 
   4   2  20        9.61       11.60     21.28 o 
   6   2  20        4.55      -10.02     28.16 o 
   8   2  20        0.72       16.24     31.80 o 
  10   2  20      114.38      129.31     40.67 o 
  12   2  20      135.04      199.91     35.64 o 
  14   2  20        1.25       58.60     29.27 o 
  16   2  20        1.11       22.77     34.33 o 
  18   2  20        4.12       27.31     38.06 o 
  20   2  20        0.46        7.17     32.45 o 
 -25   3  20       23.09      -28.72     51.90 o 
 -23   3  20       34.15       26.42     41.54 o 
 -21   3  20       52.26       50.85     40.71 o 
 -19   3  20      101.83      117.35     36.08 o 
 -17   3  20      826.28      943.05     45.62 o 
 -15   3  20      176.24      154.22     47.96 o 
 -13   3  20      658.90      801.43     47.88 o 
 -11   3  20        7.24       -1.17     23.28 o 
  -9   3  20        5.75       23.01     28.90 o 
  -7   3  20       10.15       30.78     37.12 o 
  -5   3  20        7.52        6.80     28.82 o 
  -3   3  20       16.62       19.66     28.28 o 
  -1   3  20      103.98       92.38     53.72 o 
   1   3  20        0.08      -54.47     54.47 o 
   3   3  20        1.71       -4.25     55.08 o 
   5   3  20       24.52       20.90     23.79 o 
   7   3  20       44.72       56.97     43.33 o 
   9   3  20        5.06       43.69     28.99 o 
  11   3  20        0.16       33.35     30.17 o 
  13   3  20        0.01        4.83     26.88 o 
  15   3  20        0.18       37.52     30.76 o 
  17   3  20        3.96       29.81     30.18 o 
  19   3  20        7.77      108.91     42.33 o 
 -22   4  20        0.71      -52.39     71.99 o 
 -20   4  20       91.92       37.67     53.51 o 
 -18   4  20      504.27      625.32    125.00 o 
 -16   4  20        7.09       47.66     31.56 o 
 -14   4  20      246.46      307.27     42.01 o 
 -12   4  20      223.30      292.83     46.53 o 
 -10   4  20       18.22       24.84     31.53 o 
  -8   4  20       26.28       44.19     30.46 o 
  -6   4  20        3.05        7.39     28.92 o 
  -4   4  20        0.30      -15.05     30.38 o 
  -2   4  20       42.84       39.18     32.06 o 
   0   4  20      326.39      405.67     42.79 o 
   2   4  20        4.02      -19.98     27.69 o 
   4   4  20      101.59      116.53     35.98 o 
   6   4  20        0.01       10.94     33.81 o 
   8   4  20        8.33       11.67     28.53 o 
  10   4  20        1.64       18.32     33.87 o 
  12   4  20      250.82      346.50     44.20 o 
  14   4  20       42.56       78.66     35.23 o 
  16   4  20        0.00        2.88     30.05 o 
  18   4  20        4.55       54.39     61.51 o 
 -19   5  20      163.80      231.19     46.72 o 
 -17   5  20        0.02       21.52     63.70 o 
 -15   5  20        1.18       23.35     41.33 o 
 -13   5  20       50.01       97.31     38.86 o 
 -11   5  20      272.73      273.69     47.35 o 
  -9   5  20        0.07        7.02     34.70 o 
  -7   5  20       16.78       -8.22     34.21 o 
  -5   5  20        4.30        4.71     36.07 o 
  -3   5  20        3.61       32.64     32.39 o 
  -1   5  20        7.95       14.38     35.23 o 
   1   5  20       68.16       64.60     36.34 o 
   3   5  20       48.68       71.09     37.70 o 
   5   5  20        1.42      -29.13     29.13 o 
   7   5  20        0.50      -14.52     32.02 o 
   9   5  20       34.05       77.92     48.57 o 
  11   5  20       34.96       85.87     34.84 o 
  13   5  20        0.15        9.26     33.13 o 
  15   5  20        3.97       71.59     67.86 o 
 -16   6  20        0.21      -36.72     36.72 o 
 -14   6  20        5.23      -30.67     84.57 o 
 -12   6  20       85.36       97.31     41.44 o 
 -10   6  20       10.43       54.52     39.37 o 
  -8   6  20        1.42       -5.62     37.91 o 
  -6   6  20        8.23       16.48     37.19 o 
  -4   6  20        9.30       57.55     49.66 o 
  -2   6  20       11.28        8.48     44.12 o 
   0   6  20       37.92       14.32     33.09 o 
   2   6  20       11.69      -32.23     32.23 o 
   4   6  20        8.10       40.53     39.57 o 
   6   6  20        2.76      -20.33     36.05 o 
   8   6  20        0.14      -20.78     32.19 o 
  10   6  20        0.25      -37.84     37.84 o 
  -7   7  20        0.09       50.72     70.78 o 
  -5   7  20        5.17      -31.31     37.90 o 
  -3   7  20       30.60        5.47     41.33 o 
  -1   7  20        0.10      -19.82     49.90 o 
   1   7  20       10.84       48.55     40.36 o 
 -25   1  21        8.25       19.18     51.54 o 
 -23   1  21       22.34       10.00     47.08 o 
 -21   1  21       66.98       96.70     49.82 o 
 -19   1  21      250.77      259.00     56.39 o 
 -17   1  21      187.50      197.98     54.43 o 
 -15   1  21     2255.97     2449.91    122.93 o 
 -13   1  21      186.67       42.79     43.85 o 
 -11   1  21        2.16        5.77     39.51 o 
  -9   1  21        0.96      -33.14     33.14 o 
  -7   1  21       89.10      129.44     27.08 o 
  -5   1  21        0.53       26.95     27.38 o 
  -3   1  21       17.73       29.02     23.03 o 
  -1   1  21        0.14      -13.63     21.17 o 
   1   1  21       14.83        9.42     25.80 o 
   3   1  21      217.41      218.43     32.08 o 
   5   1  21       14.36       18.29     22.27 o 
   7   1  21       95.36       84.87     25.59 o 
   9   1  21       52.35       55.55     23.87 o 
  11   1  21        0.07       -4.02     31.90 o 
  13   1  21        0.05       15.83     26.06 o 
  15   1  21        2.58       54.53     29.52 o 
  17   1  21        0.28       28.84     29.44 o 
  19   1  21        0.80       31.52     32.06 o 
 -24   2  21        4.59       24.04     52.92 o 
 -22   2  21       18.78       64.17     52.40 o 
 -20   2  21       11.18      -16.91     47.33 o 
 -18   2  21      124.57      183.25     53.06 o 
 -16   2  21       84.08      193.14     54.25 o 
 -14   2  21     1009.21     1196.67     92.82 o 
 -12   2  21        1.61      -12.67     40.51 o 
 -10   2  21      126.67      104.87     32.91 o 
  -8   2  21       14.05       36.72     25.24 o 
  -6   2  21       16.28       -6.78     27.17 o 
  -4   2  21        0.76       16.56     26.70 o 
  -2   2  21       21.81       18.12     28.30 o 
   0   2  21       80.42       85.42     31.81 o 
   2   2  21       30.87       -0.82     45.60 o 
   4   2  21        8.35       44.91     50.43 o 
   6   2  21       21.88       41.14     25.98 o 
   8   2  21       12.76       13.70     42.85 o 
  10   2  21        6.34       22.37     27.38 o 
  12   2  21       19.28       16.53     27.49 o 
  14   2  21        7.46       39.70     34.54 o 
  16   2  21        1.84       18.15     37.33 o 
  18   2  21        5.82       -2.04     36.05 o 
 -21   3  21        8.76      -68.59     68.59 o 
 -19   3  21        0.88      -33.93     72.01 o 
 -17   3  21        0.10       -0.95     68.73 o 
 -15   3  21      110.64      174.23     36.83 o 
 -13   3  21     1173.78     1519.64     77.63 o 
 -11   3  21      155.31      163.71     46.50 o 
  -9   3  21       85.37       63.16     32.75 o 
  -7   3  21        6.03       -7.74     29.03 o 
  -5   3  21       21.96       20.84     29.47 o 
  -3   3  21        0.41      -17.52     39.53 o 
  -1   3  21       27.15       21.97     29.43 o 
   1   3  21       17.89        5.94     28.26 o 
   3   3  21       11.96       10.67     67.94 o 
   5   3  21        9.78       36.61     29.89 o 
   7   3  21        0.00       52.61     44.41 o 
   9   3  21       12.63       55.95     31.55 o 
  11   3  21       16.53       23.26     60.89 o 
  13   3  21       19.43       26.85     41.27 o 
  15   3  21        3.58       16.14     29.11 o 
  17   3  21        2.32       48.53     35.98 o 
 -20   4  21        0.42      -22.81     78.74 o 
 -18   4  21        0.10       75.49     43.74 o 
 -16   4  21      114.25      117.22     34.85 o 
 -14   4  21      298.11      360.16     49.51 o 
 -12   4  21      351.25      334.72     44.12 o 
 -10   4  21       86.33      -10.97     46.61 o 
  -8   4  21       22.81       54.31    104.33 o 
  -6   4  21       16.82       20.77     33.81 o 
  -4   4  21       26.30       49.90     34.55 o 
  -2   4  21        0.25       -1.58     37.98 o 
   0   4  21      273.97      318.85     66.14 o 
   2   4  21       14.41       37.94     31.83 o 
   4   4  21        9.09       -4.92     28.69 o 
   6   4  21        0.18        3.72     30.19 o 
   8   4  21        5.36        5.17     30.52 o 
  10   4  21        0.60        7.96     45.39 o 
  12   4  21        4.55       57.59     32.46 o 
  14   4  21        5.97       22.65     53.54 o 
 -17   5  21        0.01       19.37     36.84 o 
 -15   5  21       45.10       81.55     39.21 o 
 -13   5  21      383.45      418.11     54.90 o 
 -11   5  21      519.81      505.45     78.31 o 
  -9   5  21        0.35       21.13     36.60 o 
  -7   5  21       57.47       45.50     36.73 o 
  -5   5  21        4.91       22.83     32.23 o 
  -3   5  21       10.23       59.53     36.47 o 
  -1   5  21       39.38       87.49    104.77 o 
   1   5  21       38.43       59.05     49.74 o 
   3   5  21       46.20      -35.94     46.98 o 
   5   5  21        0.02       23.43     32.91 o 
   7   5  21        1.64       34.76     31.89 o 
   9   5  21        1.63       24.03     34.03 o 
  11   5  21       40.01      172.44     56.20 o 
 -10   6  21        1.94       78.69     40.36 o 
  -8   6  21       19.94      -34.25     34.25 o 
  -6   6  21        6.30      -29.49     66.82 o 
  -4   6  21       15.54       92.25     55.18 o 
  -2   6  21        4.47       51.88     39.51 o 
   0   6  21       88.20      111.82     42.45 o 
   2   6  21       61.75      102.91     55.51 o 
   4   6  21        1.40       69.13     40.14 o 
 -22   0  22       93.28      194.88     79.08 o 
 -20   0  22      148.50      131.65     78.98 o 
 -18   0  22        0.94       -5.63     62.34 o 
 -16   0  22      126.89      223.06     76.92 o 
 -14   0  22      809.90      738.39    112.40 o 
 -12   0  22        5.13      -54.55     54.55 o 
 -10   0  22        7.80       51.77     61.62 o 
  -8   0  22       18.80      -41.67     54.44 o 
  -6   0  22       12.83       23.04     59.15 o 
  -4   0  22        6.01       92.49     62.05 o 
  -2   0  22        2.20        1.69     53.57 o 
   0   0  22       82.94       37.26     51.92 o 
   2   0  22        0.07       33.84     44.34 o 
   4   0  22       35.04       60.27     37.74 o 
   6   0  22        2.27       34.18     36.70 o 
   8   0  22       20.79       79.60     41.75 o 
  10   0  22       12.46        5.15     40.44 o 
  12   0  22        2.59       31.79     40.39 o 
  14   0  22        5.70        5.39     41.14 o 
  16   0  22       22.45       22.88     47.71 o 
 -21   1  22        0.27        8.80     48.53 o 
 -19   1  22       40.00       32.13     49.17 o 
 -17   1  22       21.71       73.88     48.71 o 
 -15   1  22       72.27      151.64     52.98 o 
 -13   1  22      117.66      183.88     52.01 o 
 -11   1  22       32.61      -10.45     41.38 o 
  -9   1  22       10.92       49.06     41.28 o 
  -7   1  22        0.37       -9.53     38.71 o 
  -5   1  22        6.83       -7.18     38.03 o 
  -3   1  22       28.08       43.62     26.19 o 
  -1   1  22        1.82       -3.51     28.70 o 
   1   1  22        3.36       19.08     28.95 o 
   3   1  22       39.10       43.49     60.44 o 
   5   1  22        7.89      -11.16     28.60 o 
   7   1  22        2.09       69.14     33.01 o 
   9   1  22        6.91       17.34     36.54 o 
  11   1  22        0.93       56.62     40.87 o 
  13   1  22        8.73        3.26     38.91 o 
  15   1  22       17.48       77.82     44.09 o 
  17   1  22        0.01      -15.17     27.17 o 
 -20   2  22      156.08      188.70     58.95 o 
 -18   2  22        0.01       54.70     47.82 o 
 -16   2  22       17.31       20.24     46.47 o 
 -14   2  22      722.33      803.19     86.69 o 
 -12   2  22      134.86      119.81     47.56 o 
 -10   2  22       12.24        2.76     61.37 o 
  -8   2  22       32.26       -2.71     28.50 o 
  -6   2  22        9.98       13.42     29.20 o 
  -4   2  22        3.40       36.81     29.20 o 
  -2   2  22       35.19       19.07     29.28 o 
   0   2  22       48.35       88.13     33.40 o 
   2   2  22        0.18       26.61     33.10 o 
   4   2  22       15.80       45.62     41.53 o 
   6   2  22        1.74        9.35     28.37 o 
   8   2  22        5.46       30.87     31.31 o 
  10   2  22        3.99      -13.80     27.99 o 
  12   2  22        0.03       10.37     29.51 o 
  14   2  22       16.87       92.77     41.88 o 
  16   2  22        6.18       23.51     36.67 o 
 -19   3  22       21.09      103.98     83.05 o 
 -17   3  22       55.31       92.58     79.80 o 
 -15   3  22       19.25       61.03     78.61 o 
 -13   3  22      613.61      732.60    111.84 o 
 -11   3  22       22.87       23.41     58.18 o 
  -9   3  22        1.08       21.07     31.99 o 
  -7   3  22        1.02        4.52     42.95 o 
  -5   3  22        0.79       60.17     31.98 o 
  -3   3  22        0.57       36.23     42.22 o 
  -1   3  22       43.02       82.94     34.61 o 
   1   3  22      183.29      250.65     78.90 o 
   3   3  22       18.91       22.68     30.05 o 
   5   3  22        7.97       67.74     30.78 o 
   7   3  22        3.53       61.39     32.11 o 
   9   3  22       19.09       13.38     50.05 o 
  11   3  22        3.73       10.57     32.52 o 
  13   3  22       60.62       55.17     56.48 o 
 -16   4  22        0.15       80.47     39.60 o 
 -14   4  22      149.92      258.26     59.79 o 
 -12   4  22      469.63      532.96     54.44 o 
 -10   4  22        0.00       13.88     46.38 o 
  -8   4  22        0.29        0.75     32.45 o 
  -6   4  22        3.70       33.15     33.34 o 
  -4   4  22        1.13       40.69     34.03 o 
  -2   4  22        9.78       25.52     30.80 o 
   0   4  22        1.86       80.06     34.74 o 
   2   4  22       41.59      123.46     36.80 o 
   4   4  22        2.16       71.84     33.56 o 
   6   4  22        0.10       12.57     30.62 o 
   8   4  22        3.41       40.46     33.52 o 
  10   4  22        0.94       18.42     70.86 o 
 -11   5  22      527.31      604.02     97.48 o 
  -9   5  22        0.28       98.07     47.59 o 
  -7   5  22        3.31        2.73     36.40 o 
  -5   5  22        3.68       -7.35     34.64 o 
  -3   5  22       10.57       89.91     40.04 o 
  -1   5  22      378.47      442.97     54.11 o 
   1   5  22      310.37      473.44     56.66 o 
   3   5  22        5.46       45.61     36.12 o 
   5   5  22        0.23       42.64     34.61 o 
 -19   1  23       28.63       34.37     66.00 o 
 -17   1  23       17.74       18.75     49.21 o 
 -15   1  23        1.56      -54.65     75.55 o 
 -13   1  23        0.02      -16.20     79.59 o 
 -11   1  23        9.67      -14.18     42.99 o 
  -9   1  23       19.53      -40.30     40.30 o 
  -7   1  23        0.17      -25.92     39.67 o 
  -5   1  23        0.23      -40.28     40.28 o 
  -3   1  23       11.70        5.45     61.01 o 
  -1   1  23        2.33       42.01     32.39 o 
   1   1  23       49.79       83.57     33.86 o 
   3   1  23      552.60      815.18    161.11 o 
   5   1  23       73.83       97.07     36.36 o 
   7   1  23       19.74      106.34     43.82 o 
   9   1  23        0.39       17.33     39.49 o 
  11   1  23        0.02        4.85     41.13 o 
  13   1  23        3.01        1.18     43.56 o 
 -18   2  23       17.51      -12.76     51.16 o 
 -16   2  23        2.98       33.21     50.26 o 
 -14   2  23        0.68       35.54     69.79 o 
 -12   2  23      115.79      202.99     82.26 o 
 -10   2  23        3.79        1.44     63.15 o 
  -8   2  23        0.01       22.52     64.56 o 
  -6   2  23        0.56       42.28     30.64 o 
  -4   2  23        8.40       87.85     32.57 o 
  -2   2  23        0.24       20.59     31.30 o 
   0   2  23        3.14       15.93     31.90 o 
   2   2  23       61.57      139.60     37.37 o 
   4   2  23       12.85       59.14     32.97 o 
   6   2  23        3.26       11.26     31.98 o 
   8   2  23        1.57       40.50     58.25 o 
  10   2  23       10.38       16.43     33.85 o 
  12   2  23        0.02       24.12     41.01 o 
 -15   3  23       11.27       45.37     76.77 o 
 -13   3  23       32.78       11.01     76.18 o 
 -11   3  23       10.98       78.67     35.11 o 
  -9   3  23        0.76       13.09     39.51 o 
  -7   3  23       41.98       99.01     48.72 o 
  -5   3  23       20.23       53.65     33.51 o 
  -3   3  23       12.65        9.37     30.84 o 
  -1   3  23        0.50        4.08     30.61 o 
   1   3  23      650.80      917.55    104.88 o 
   3   3  23      151.68      180.43     41.61 o 
   5   3  23       27.73       41.58     33.68 o 
   7   3  23        2.21       -1.24     31.07 o 
   9   3  23        0.40       12.53     31.36 o 
 -12   4  23      302.55      348.68    101.01 o 
 -10   4  23       55.73       68.68     40.04 o 
  -8   4  23        6.57       29.13     33.85 o 
  -6   4  23        5.54        5.67     33.44 o 
  -4   4  23        0.00       15.72     32.39 o 
  -2   4  23        0.02       17.05     42.77 o 
   0   4  23       61.15      128.37     38.49 o 
   2   4  23       30.60      103.26     58.56 o 
   4   4  23       10.61       54.51     34.41 o 
 -14   0  24       13.84      -47.37     70.96 o 
 -12   0  24       30.66      -54.57     67.21 o 
 -10   0  24        0.15       63.53     72.28 o 
  -8   0  24        1.51        9.06     65.42 o 
  -6   0  24        8.81        8.25     65.53 o 
  -4   0  24        5.00       -2.68     62.50 o 
  -2   0  24        6.12       39.55     60.59 o 
 -15   1  24        8.72      -33.49     66.87 o 
 -13   1  24       25.50       42.25     51.84 o 
 -11   1  24       31.10       67.14     52.81 o 
  -9   1  24       15.38       42.63     48.18 o 
  -7   1  24        5.37       42.97     70.90 o 
  -5   1  24        0.05       22.46     67.49 o 
  -3   1  24        1.05       62.70     70.93 o 
  -1   1  24       55.22      164.64     75.40 o 
   1   1  24       60.51       88.87     66.34 o 
   3   1  24      178.73      304.77     46.02 o 
   5   1  24       86.31      193.80     52.48 o 
   7   1  24       28.55      122.17     49.81 o 
 -12   2  24       23.59        3.09     70.62 o 
 -10   2  24        6.19       27.27     71.18 o 
  -8   2  24        0.44       38.18     67.61 o 
  -6   2  24        2.71       16.69     69.94 o 
  -4   2  24        1.21       20.02     57.63 o 
  -2   2  24        0.01        4.45     34.39 o 
   0   2  24        3.99       32.91     36.30 o 
   2   2  24       15.29      204.05     42.93 o 
   4   2  24        0.21       22.63     71.06 o 
   6   2  24       41.02       61.63     38.74 o 
  -9   3  24        2.81       91.81     86.36 o 
  -7   3  24        0.02       50.77     65.90 o 
  -5   3  24        0.69       39.45     35.31 o 
  -3   3  24       14.13       61.21     36.54 o 
  -1   3  24        9.38       43.45     54.09 o 
   1   3  24      281.81      524.17     57.98 o 
   3   3  24      208.15      379.63     86.68 o 
  -3   1  25        0.24      -23.69     70.81 o 
                                                 
